# Supplementary material for: Diet-induced obesity promotes endothelial cell desensitization to VEGF-A and permanent islet vessel dysfunction in mice
Source: J Clin Invest. 2025 Jun 5;135(15):e177601. doi: 10.1172/JCI177601 (PMC12321391; doi:10.1172/JCI177601)
Supplement: Supporting data values [file jci-135-177601-s152.xlsx]

## Sheet: Figure 1B
Time (wks)	control diet										western diet
0	27.4	28.9	30.7	24.3	25.3	25.7	23.7	26.7			25.2	23.9	30.8	32.2	29.2	27.6	29.9	29.7	29.9
4	30.4	30.5	25	24.9	26.2	27.3	29	30.9			38.6	36	31.9	41.7	32.7	31.4	33	34.5	35.6
8	29.1	30.5	28.8	28.4	27.4	28.3	28.4	30			46.1	43.5	33.4	38	37	39	36.6	36.6	40.5
12	28.3	27.8	28.8	31.4	33.6	28.2	30.1	32.4			51	44.9	34.5	44.4	40.7	40.3	38.2	47.2	44.5
16	29.4	28	30.3	29.6	31.8	30.7	32.3	32.7			53.6	49.4	37.5	52.6	48.6	41.5	37.8	49.6	52
20	30.2	29.2	30.2	31.4	32	31.3	32.3	32.7			53.2	50.3	37.6	55.7	51.1	45.9	42.1	55.9	56.1
24	34.4	31.4	37.2	31	32.9	35.8	32.8	36.2			56.3	54.4	41.7	55.7	48.8	46.4	40.8	56.4	58
28	32.8	31	36.9	31.4	33.8	36	31.3	34.1			59	53.5	43	61.4	51.9	41.7	46.7	57.6	58.4
32	32.8	30.1	34.1	34.7	33.7	37	31.89	36.6			63.5	53.6	56.24	61.5	53.3	54.8	52.9	60.5	62.2
36	33.3	31	30.1	33	34	35.3	33.3	35			65.1	56.6	50.76	64.5	55.3	49.5	48.5	63.2	64.9
40	32.3	30.7	33.7	33.6	32.3	37	39.7	30.7			69.7	60.4	45.3	68.3	56.9	62.5	48.6	65.1	68.1
44	31.9	32	37.5	29.8	36.5	28.89	37.5	36.8			71.5	59.4	46.7	66.1	58.6	70.4	51.2	58.5	70.6
48	30.7	30.1	31.6	31.9	33.2	31.4	35	30.3			73.2	60.6	54.2	66.8	62.2	72.5	54.7	61.2	67.5

## Sheet: Figure 1C
Control diet	Western diet
3.3	48
1.2	36.7
0.9	36.7
7.6	34.6
7.9	33
5.7	44.9
11.3	24.8
3.6	31.5
	24.3

## Sheet: Figure 1D
Time (wks)	control diet										western diet
0	744.8	753.8	1035	618.8	1062	446.9	551.3	715.3			495.8	581.3	639	740.3	864	648	623.2	897.8	582
4	1070	611.3	873.8	741.8	910.5	806.3	1077	1051			756.8	1164	1274	968.3	1484	913.5	1037	1038	1733
8	782.3	428.2	582.8	678	1042	1326	486	771			2031	1337	1313	1718	1343	1542	791.3	1328	1670
12	578.3	1039	911.3	954	683.3	456	1162	537			2093	1029	848.3	1761	1375	1591	1188	1832	917.3
16	742.3	767	905.3	669.8	689	446.3	1043	915			1402	1554	1932	1298	676.5	1589	1424	1425	1184
20	651	610.5	505.5	406.5	708.8	647.3	737.3	397.5			1454	1443	858.8	1781	1538	1356	1084	1336	1254.3
24	684.3	800.2	1007	754.5	594.8	337.5	372.8	656.3			816.8	812.3	1434	1622	831.8	1490.9	1339	1406	1789.2
28	516	755.3	939	516.6	907.5	909.8	488.3	839.3			882.8	1994	1197	799.5	1292	1008	1919	579.8	1877
32	433.5	600.8	730.5	1172	465.6	298.5	393	629.3			1551.3	1087	1536	666.8	1102	1257	1393	542.3	1261
36	415.5	303	392.3	568.5	589.8	753	321.3	516.8			1151	927.8	1202	894.8	1637	1843	1950	1149	549.8
40	660.8	664.5	492.8	521.3	158.3	814.5	890.3	468			777	1792	901.1	1430	1943	1032	895.5	1717	1190
44	417	464.3	549.9	525.8	792.8	613.2	855	502.5			1572	1547	1009	999	919.5	1030.6	601.8	2123	1614
48	391.1	167.4	603	380.3	918	567.8	870.4	729			1133	1206	1099	1332	1289	657.8	1268.7	1823.2	1093

## Sheet: Figure 1E
Control diet	Western diet
391.1	1133
167.4	1206
603	1099
380.3	1332
918	1289
567.8	657.8
870.4	1268.7
729	1823.2
	1093

## Sheet: Figure 1G
Time (wks)	control diet								western diet
0	100	100	100	100	100	100			100	100	100	100	100	100	100
4	138.241	105.779	107.103	113.468	111.399	94.1906			116.237	135.752	175.948	168.779	193.819	138.202	116.648
8	129.625	113.541	126.996	124.025	113.941	126.811			138.146	178.102	287.251	234.386	240.628	162.986	138.84
12	160.376	122.129	105.826	116.93	123.126	137.69			139.374	240.994	384.53	310.998	289.164	236.32	164.466
16	170.617	101.602	124.913	107.165	128.033	144.034			178.704	274.277	536.232	415.841	311.512	322.824	195.371
20	204.702	124.728	139.514	136.23	147.659	142.731			206.804	307.325	606.282	465.998	517.099	300.487	212.659
24	197.375	129.813	126.886	145.63	156.907	151.742			266.868	281.365	737.146	496.178	604.702	286.944	230.851
28	217.63	136.221	148.367	126.62	178.266	148.46			274.838	369.987	801.987	538.29	691.326	312.358	208.494
32	216.165	148.636	152.657	204.979	199.583	144.356			302.895	351.125	852.861	640.282	762.839	309.864	253.112
36	218.823	160.607	145.482	205.749	213.912	130.572			313.77	348.322	918.693	640.41	697.558	307.39	297.87
40	219.368	168.803	158.988	200.872	215.845	129.708			381.048	430.656	921.063	635.171	691.989	361.747	295.492
44	220.367	198.762	170.798	210.713	208.65	130.335			373.073	467.325	919.33	665.528	702.766	358.859	365.34
48	215.637	150.669	189.549	235.953	200.953	131.175			381.251	513.436	900.125	687.46	737.659	355.995	334.075

## Sheet: Figure 1H
Time (wks)	control diet
0	10.5771	9.53659	9.269	9.49842	7.1846	8.17276	8.27472	6.363	6.03	8.42849	10.5257	7.6592	9.27719	7.22923
4	8.76818	6.54174	6.885	9.75396	7.10585	7.71188	7.38867	7.74523	5.03143	6.79143	7.07667	9.145	8.615
8	10.1264	7.14692	8.045	9.36247	6.45109	6.72204	8.55676	7.27144	7.84053	7.4246	6.838	8.16067	9.32571
12	8.12242	8.92031	6.33846	7.90643	5.8066	6.79932	7.10475	7.08109	6.262	7.85222	7.62857	6.678	7.204
16	8.20116	8.83071	6.766	9.266	5.98429	6.61912	7.60033	7.71571	8.73	7.63362	7.06643	7.68	10.558
20	8.5464	9.4725	7.02286	7.58214	8.2525	6.16636	7.1	10.278	7.1525	7.27909	6.17286	7.22714
24	7.48031	6.7285	3.8	8.59313	5.68647	6.08474	8.72722	6.0955	6.22036	9.66774	9.04857	9.42595
28	7.55458	5.92786	7.08605	8.84083	7.22685	7.47919	8.01735	4.84	5.50667	8.71667	7.56333	8.44833
32	5.16	5.52308	9.6875	7.6575	6.016	5.496	4.73	8.62571	6.8175	9.00375	11.085	7.43571
36	8.08848	10.9034	3.9	8.42714	7.095	8.01167	7.105	4.91286	6.02	4.97818	6.802	6.115	3.882	7.45833	5.32167	7.64778	11.1643	8.87429
40	6.98	5.28	7.33333	7.14	5.59	6.35	6.91	5.6525	5.68	6.24833	6.86375	7.01625	5.35667	8.64	7.58	6.8325	6.48	10.1067	15.6333	9.21	7.85333
44	6.71774	6.325	6.90778	5.82	7.52333	7.24	5.795	6.36	10.7667	12.6367	8.168	8.684	7.81667	11.4567	5.25	6.9475	5.356	3.958	8.448	14.49	14.2743
48	4.282	6.21833	7.08833	6.05818	5.55571	6.755	8.0275	7.065	10.0833	12.8933	8.4	10.0133	6.98667	11.6333	8.87	5.9625	5.27	6.26	5.69	12.1378	10.1267
Time (wks)	western diet
0	9.03863	9.3973	10.1942	9.42153	9.3575	11.4909	10.8947	12.1364	9.01958	6.69071	6.66724	8.11179	7.29188	5.908
4	9.83184	11.3665	11.3433	10.3836	9.14805	13.7116	11.8221	14.3056	7.21816	8.12627	8.39316	7.342	7.058	11.0756
8	9.96578	11.8596	11.2793	10.0367	13.1636	11.2629	13.5744	10.798	7.70429	15.1408	7.55	10.1992	10.7319	7.94444
12	11.1781	10.9891	10.1152	12.3573	15.3138	12.1842	9.94625	15.2273	7.04273	11.5018	8.96939	8.68333	15.7844	16.449
16	10.8206	12.4374	12.6782	10.825	11.325	16.2929	7.55167	9.45833	14.3478	6.79444	12.8922	11.7853	8.06333	13.9478	21.7875
20	15.8982	16.177	14.0541	17.4967	13.2645	9.38846	13.809	5.72333	12.242	15.1877	11.362	11.853	12.4889	15.4482
24	13.1464	12.4542	10.4556	14.5157	11.8229	13.9144	15.3082	6.85	12.4446	11.08	11.5243	12.148	14.4108	17.84	18.1629	15.3956
28	18.3418	15.3883	11.87	17.611	14.7518	11.1018	14.0465	15.9778	15.2934	17.3727	13.7633	15.0944	13.87
32	25.786	19.3483	19.4578	14.966	13.8883	16.9757	14.3933	12.64	9.085	18.44	14.496	13.9886	10.61
36	18.1505	15.6212	17.1554	15.1505	16.6212	19.1554	23.2378	15.0871	21.7344	8.57	10.105	16.5	11.7357	16.3423	13.5729
40	19.145	17.5133	18.8287	13.34	20.4733	14.11	19.4613	15.7833	23.9075	17.3667	15.3971	14.9257	18.0487	18.722	17.7827
44	15.36	16.28	14.6633	17.78	18.55	13.22	14.798	19.39	15.576	25.19	25.07	24.5553	19.434	16.1233	24.847
48	17.2067	14.816	12.74	16.8867	17.8433	13.17	18.0667	25.4729	13.3771	23.4763	26.66	13.265	18.99	24.9875	22.319

## Sheet: Figure 1I
Time (wks)	control diet
0	24.0311	22.5011	17.277	26.0578	11.3823	19.0687	25.1762	17.6629	8.95432	9.27148	18.1474	21.879	16.3365	11.583	5.07967	18.2541	22.6377	17.8858	13.9992	30.5381	13.8881	17.4559	15.0062	16.084	17.1076	24.3038	16.9654	23.7142	9.87089	5.24451	15.9189	25	23.6863	26.3327	13.9952	5.12867	9.73091
4	25.1401	25.6423	20.3415	21.8295	29.7804	9.2561	5.67197	28.999	16.163	18.0832	19.9337	12.3198	17.2881	15.4901	15.9721	14.8703	13.0778	26.2693	13.7672	16.6259	16.0102	11.4689	11.285	11.1796	11.6402	16.4737	22.0384	17.1444	18.8104	16.7854	29.6024	24.2352	9.83861	24.5882	24.3646	23.7017	19.3384
8	27.1797	23.7633	19.9012	11.8753	18.6221	19.7935	30.3358	20.428	18.0753	23.1319	25.1244	10.2925	24.2479	18.5881	19.1665	17.8443	15.6934	22.4567	12.1425	16.4072	20.2255	12.6227	24.4698	11.8567	19.8476	30.2106	22.0184	25.2996	26.5195	18.8009	18.7514	14.6453	11.2938
12	28.5299	33.295	17.3542	21.8395	22.2178	34.9917	17.2544	33.385	16.5675	15.847	14.4295	13.3521	6.04624	13.161	25.8581	29.6516	21.9708	20.8565	13.0462	18.5065	21.7947	23.6836	9.28854	15.7345	30.1371	25.9949	30.9919	26.6702	13.8643	30.513	22.864	13.917	19.5171
16	16.144	22.0548	18.5566	19.8335	16.1767	17.4719	20.568	49.9592	22.2711	22.1265	12.5385	29.7751	19.5502	10.859	34.5059	14.5029	27.726	17.7386	40.9982	20.5999	7.71458	21.5206	17.4082	22.4592	8.4469	24.1564
20	24.4207	20.05	26.9403	16.7316	21.3017	20.6889	23.0574	29.4011	13.0282	31.5444	18.9052	15.3495	15.8757	38.5646	18.0924	6.46372	31.4653	24.0188	16.7103	12.898	10.2783	23.7931	13.587
24	24.0216	22.0712	19.4934	16.6382	13.4431	34.3013	24.5109	16.3049	33.0834	29.6129	18.8023	31.0174	27.4606	10.9933	14.0757	20.7945	11.9659	21.8978	13.1725	21.6044	23.6809	31.9167	29.8068
28	21.4849	27.3796	19.3969	13.7485	19.8165	16.6139	13.0327	29.5114	27.1627	20.8067	20.5214	22.8086	20.4197	14.3388	22.2409	30.4129
32	24.9378	15.9352	23.8294	23.5633	17.0542	23.286	16.8313	11.696	42.7617	24.1373	29.9788	25.8342	34.699	7.73628	25.774	15.9876
36	19.1055	19.3265	18.3906	24.6177	28.2496	22.2745	22.0153	21.6488	19.2879	17.7495	25.0181	29.7165	21.3917	18.6805	18.2754	22.7296
40	18.6583	16.7525	17.8531	28.3353	27.0845	31.5884	21.8854	23.2088	29.156	28.8215	23.7291	20.896	27.1832	21.6649	17.2958	9.05072
44	17.9107	17.6017	24.4422	21.7001	22.3698	21.5183	13.1313	23.5912	20.4606	27.3381	28.9877	19.9727	11.5502	23.1884	13.2479	21.4074
48	24.8104	22.0814	18.0429	15.3614	18.3666	24.843	26.9189	22.0398	27.2745	27.1522	31.4968	22.0977	25.4696	17.9741	11.7457	34.8694
Time (wks)	western diet
0	19.6999	21.8183	24.9282	14.454	17.7631	8.07903	11.8549	15.2864	11.2174	19.162	27.2129	15.6502	11.1927	10.0149	11.7705	23.0739	17.6742	18.4874	8.26811	20.0542	31.2111	22.0481	12.0986	22.4769	20.094	25.0138	27.4075	45.3997	15.204	24.612	14.9971	11.7151	27.145	27.5292	12.8323	20.0321	24.5238	27.0778	21.5692	25.9213	19.6145	12.07	18.4083	22.9623	25.4662	9.21639
4	16.8153	23.3451	20.5474	16.4613	31.5019	17.1562	24.7164	30.7748	10.1712	29.7595	23.2794	25.4301	15.3914	9.87352	20.7174	26.4302	19.0109	5.43841	31.929	26.162	29.1854	29.3502	38.146	20.5081	25.7643	15.4972	20.5374	26.3775	12.8767	12.324	26.0481	24.3016	19.7871	29.7512	29.5006	22.3805	22.3513	13.1085	15.9866	11.6514	15.4659	20.4082	8.14525	7.57298
8	15.4103	24.6599	15.5355	8.33269	28.7151	26.9867	21.8706	26.982	14.8184	15.4109	9.10868	19.8781	22.9948	18.0127	14.6541	15.0601	32.4676	29.3448	28.298	31.9464	32.7726	23.9483	30.9172	25.0435	21.9177	24.6944	21.6545	23.7148
12	6.80128	16.8114	11.5792	19.3903	18.7081	28.1979	11.4781	14.039	19.5847	20.4947	28.1211	32.1137	16.5849	8.63953	16.2846	34.2369	23.8298	37.4998	36.305	51.508	39.6582	27.4102	26.6885	31.3167	35.4131	43.2881	41.8995	24.9942
16	21.8869	16.444	12.5212	44.6518	20.8105	23.0202	30.4241	17.6991	36.2721	18.0327	57.1338	54.5652	21.2805	26.5732	34.7241	26.3104	34.9483	32.2158	37.6062	26.6243	23.9444	15.6019	16.8118	17.801	25.8769	27.5627	20.5543	28.6768
20	35.83	19.6924	12.0192	19.6732	26.5782	28.1185	35.7191	42.745	42.1373	29.5487	25.2828	29.5275
24	22.5796	26.2647	29.3128	41.7274	25.5926	26.1938	23.6407	28.4868	33.7849	23.7328	35.3509	26.1323
28	25.9756	36.1345	28.7779	47.0197	27.426	42.901	25.651	25.6977	21.1272	26.4717	32.1329	22.2633
32	22.7511	31.5554	40.0037	36.5647	42.1916	17.8936	19.9274	19.3071	34.3907	53.3806	24.7068	30.438
36	29.774	19.2259	28.2416	31.6822	31.7852	37.6349	30.5463	37.7793	23.5977	40.4602	21.6184	26.922
40	28.3554	21.1846	34.8792	26.9966	26.2843	33.1538	43.0197	43.4323	42.4089	21.82	43.5166	31.2702
44	29.0625	31.4718	29.5178	26.0526	36.7174	26.3508	24.469	28.1178	51.7567	26.3168	48.2452	39.0237
48	26.5699	25.8505	34.351	35.7767	30.5347	31.1415	50.3307	33.2121	39.0046	38.6528	35.3006	32.8033

## Sheet: Figure 2D
left panel	Time (s)	control diet									right panel	Time (s)	western diet
	0	1.01282	1.05929	1.01024	1.13257	1.02654	1.06664	1.10173	1.0534			0	1.0753	1.06618	1.14901	1.10245	1.06133	1.05938	1.07186	1.02294
	4.708	1.0444	1.06706	1.03098	1.08248	1.07048	1.07645	1.11026	1.03775			4.708	1.05394	1.07261	1.07456	1.08531	1.0236	1.03953	1.02184	1.09624
	9.416	1.05756	1.05739	1.00402	1.09506	1.03807	1.09335	1.15239	1.07271			9.416	1.02204	0.993627	1.09849	1.05538	1.03704	1.06468	1.0131	0.997103
	14.124	0.978347	1.04711	1.0187	1.04661	1.08504	1.02962	1.07948	1.09397			14.124	1.02367	1.03103	1.05947	1.07654	0.976967	1.03717	1.03448	0.994182
	18.832	0.986933	1.07757	1.01664	1.06406	1.06983	1.07795	1.13596	1.12805			18.832	0.996191	1.02658	1.0892	1.03503	1.0169	1.01239	1.01898	1.01606
	23.54	1.00382	1.02183	1.00003	1.02422	1.0426	1.1079	1.04924	1.031			23.54	1.03269	1.03967	1.07601	1.05636	1.04409	1.0448	1.02222	1.05967
	28.248	0.980988	1.05394	1.04927	1.09778	1.0582	1.04957	1.07694	1.15356			28.248	1.03484	0.991569	1.06504	0.988319	1.0261	1.00912	1.01061	1.00041
	32.956	1.01011	1.06212	1.03708	1.09785	1.03677	1.03604	1.0688	1.04608			32.956	1.02816	1.03798	1.03497	1.05956	0.969886	1.0164	1.01874	0.984568
	37.664	0.966197	1.07169	1.0335	1.08987	1.09458	1.06802	1.066	1.06523			37.664	1.01542	1.01269	1.00883	1.07	0.954297	1.0478	0.976552	0.962914
	42.372	1.00449	1.03653	1.00212	1.04567	1.01979	1.07794	1.05359	1.10371			42.372	1.00003	0.967238	1.05522	1.02585	0.957802	1.00744	1.05504	1.01931
	47.08	1.00571	1.05672	0.983061	1.04271	1.06553	1.06086	1.07029	1.04959			47.08	0.979473	0.965259	1.05104	0.983612	1.07058	1.01271	1.00423	1.02629
	51.788	1.03581	1.04826	1.03117	1.11794	1.04701	1.1067	1.08675	1.06967			51.788	0.963961	0.941842	1.01175	0.951172	0.981996	0.994455	0.965768	1.05738
	56.496	0.985603	1.03656	0.99339	1.08996	1.065	1.10489	1.09682	1.03862			56.496	0.99868	0.978296	0.968744	1.00814	0.986828	0.961408	0.970969	0.929078
	61.204	1.02049	1.06661	0.993442	1.07357	1.0392	1.09226	1.05355	1.09317			61.204	1.01042	0.974228	1.00917	0.956566	0.982249	1.00503	0.964262	1.02073
	65.912	0.989856	1.03798	1.01184	1.03625	1.02826	1.06416	1.05038	1.06363			65.912	1.00666	1.03706	1.01934	1.0156	0.985063	0.942882	0.946205	0.891034
	70.62	1.02989	0.995676	1.04206	1.06525	1.07896	1.08201	1.05455	1.09383			70.62	1.01745	0.954828	1.02076	0.995839	1.0263	1.00429	0.951913	0.977702
	75.328	1.05761	1.02459	0.98696	1.04398	1.00913	1.09901	1.07766	1.07767			75.328	1.00527	1.0297	1.03268	0.990207	1.02181	0.958789	1.03297	0.921151
	80.036	0.985619	1.06969	1.02443	1.03631	1.04577	1.05778	1.06482	1.00941			80.036	1.01134	0.983553	1.00382	0.906823	1.0074	0.991694	1.03921	1.00741
	84.744	1.00491	1.0435	1.0299	1.1012	1.02462	1.05806	1.09438	1.04057			84.744	1.10302	1.03207	1.03696	1.07201	1.06701	1.06045	1.03564	1.02971
	89.452	1.02753	1.01982	1.03614	1.0842	1.06289	1.02023	1.03818	1.05317			89.452	1.14594	1.10785	1.10949	1.17067	1.04835	1.14848	1.11312	1.01216
	94.16	1.08981	1.05735	1.05175	1.08757	1.02645	1.02133	1.03773	1.08589			94.16	1.23703	1.26092	1.18228	1.33373	1.10786	1.18283	1.23908	1.23348
	98.868	1.01965	1.04655	0.995529	1.06076	1.09251	1.03034	1.02816	1.07397			98.868	1.41853	1.41612	1.27565	1.34519	1.39046	1.2619	1.26636	1.23135
	103.576	1.079	1.03971	0.986472	1.01186	1.00472	1.05742	1.04334	1.04647			103.576	1.65848	1.57748	1.32231	1.81435	1.47084	1.35146	1.75693	1.71912
	108.284	1.0694	0.990307	1.01478	1.0289	1.05195	1.09027	1.01733	1.01498			108.284	1.98308	1.74458	1.43558	1.93972	1.73534	1.50298	1.76333	1.80789
	112.992	1.0429	1.04198	1.0832	1.02371	1.04482	1.07578	1.07285	1.08847			112.992	2.13523	1.91797	1.60284	2.47582	1.90181	1.58317	2.06879	2.05683
	117.7	1.06318	1.03447	1.03243	1.06993	1.00935	1.03687	1.03559	1.03437			117.7	2.40249	2.14118	1.63837	2.55116	2.05274	1.65903	2.24362	2.32187
	122.408	1.08502	1.00827	1.00186	1.0529	0.991353	0.9974	1.01218	0.9979			122.408	2.60717	2.28298	1.74631	3.05004	2.18374	1.82786	2.29036	2.88118
	127.116	0.984468	1.03976	1.02952	1.0759	1.03788	1.01925	1.07522	1.02867			127.116	2.84427	2.46153	1.93462	3.28817	2.37806	2.00952	2.39755	2.97829
	131.824	1.03159	1.03281	1.07888	1.00961	1.03563	1.01539	1.0384	1.05101			131.824	2.85864	2.66714	1.95035	3.58906	2.18628	2.06243	2.64979	2.89785
	136.532	1.09401	1.02152	1.09039	1.04442	1.03445	1.03662	1.02568	1.05081			136.532	2.94636	2.80972	2.027	3.63665	2.34765	2.29426	2.71397	3.03953
	141.24	1.15146	1.06893	1.10436	1.11879	1.05553	1.11936	1.08459	1.13772			141.24	3.33185	3.03896	2.00958	4.03346	2.197	2.38628	3.09332	3.30894
	145.948	1.32294	1.18049	1.08295	1.0631	1.06078	1.51222	1.15935	1.25547			145.948	3.45601	3.12719	2.04905	4.09579	2.33048	2.36139	3.18242	3.51529
	150.656	1.79828	1.44854	1.3503	1.24284	1.35175	1.93562	1.33314	1.59379			150.656	3.69118	3.40586	2.10581	4.46495	2.39739	2.56469	3.36862	3.70241
	155.364	2.58797	1.7201	1.79231	1.25125	1.53314	2.42733	1.74454	2.21637			155.364	3.85785	3.40403	2.09518	4.47727	2.49222	2.57172	3.2166	3.75947
	160.072	3.21102	2.0243	2.33378	1.60284	1.80418	2.58639	1.99941	2.96578			160.072	3.90995	3.7002	2.17896	4.56632	2.43623	2.62226	3.14204	3.58855
	164.78	3.81236	2.19319	2.6212	1.75875	2.03668	2.93262	2.75633	3.22539			164.78	3.97908	3.74314	2.2312	4.6354	2.39185	2.59038	3.14092	3.68495
	169.488	4.35614	2.35497	2.81174	2.09326	2.07318	3.09173	2.95917	3.5149			169.488	3.75066	3.54952	2.22613	4.65663	2.37371	2.61326	3.37782	3.53916
	174.196	4.38997	2.67048	2.91817	2.24803	2.17243	3.18851	3.29701	3.6733			174.196	3.64543	3.43882	2.22295	4.63185	2.42041	2.36009	3.45416	3.73369
	178.904	4.42288	2.76937	2.87949	2.41427	2.42883	3.32929	3.42464	3.74913			178.904	3.68111	3.38543	2.27759	4.82776	2.24549	2.45175	3.38932	3.80802
	183.612	4.602	2.95859	3.00751	2.32984	2.42761	3.4423	3.70928	3.73748			183.612	3.65354	3.35663	2.3044	5.40515	2.21449	2.11553	3.33342	3.63109
	188.32	4.72681	3.08332	3.14935	2.53833	2.45715	3.51456	3.8753	3.76834			188.32	3.4266	3.45033	2.2464	4.89708	2.21718	2.24729	3.20678	3.71427
	193.028	4.6344	3.33088	3.29449	2.72038	2.83661	3.82068	4.02889	3.89526			193.028	3.4199	3.52444	2.18414	4.92738	2.18312	2.30559	3.10046	3.25291
	197.736	4.84629	3.44335	3.49099	2.92229	2.99439	3.67296	4.00006	3.8977			197.736	3.51395	3.58088	2.14227	5.11405	2.21926	2.33919	2.89676	3.64695
	202.444	4.57898	3.49913	3.40701	3.06248	3.02713	3.82388	4.1069	3.8584			202.444	3.61653	3.69205	2.09012	5.03507	2.27746	2.27986	2.8802	3.49073
	207.152	4.70099	3.53657	3.34033	3.02677	3.0888	3.79167	4.09202	3.81568			207.152	3.58659	3.80594	2.04317	4.81018	2.41272	2.43364	2.67119	3.16136
	211.86	4.72146	3.58343	3.48264	3.04926	3.23026	3.76595	4.19503	3.78489			211.86	3.68834	3.51149	1.94911	4.76307	2.39852	2.25394	2.64786	3.39718
	216.568	4.82129	3.69802	3.65516	3.24922	3.20337	3.72159	4.24255	3.90721			216.568	3.78808	3.17542	1.85379	4.34448	2.27699	2.1445	2.64835	2.96881
	221.276	4.96696	3.74856	3.59426	3.28624	3.09056	3.44675	4.28455	4.02878			221.276	3.85811	3.1787	1.81292	4.48902	2.18074	2.02271	2.5731	2.67445
	225.984	4.92762	3.67034	3.63607	3.14695	3.11144	3.51397	4.20985	4.04127			225.984	3.63	3.00078	1.86565	4.30316	2.08268	1.88668	2.54649	2.44559
	230.692	5.02223	3.83471	3.78816	3.22524	3.12154	3.57361	4.30225	4.07459			230.692	3.75721	2.96365	1.7922	4.1548	2.20101	1.82208	2.35281	2.0613
	235.4	5.06862	3.78077	3.80779	3.23105	3.33016	3.6125	4.36302	4.07787			235.4	3.67489	2.87122	1.79605	4.04119	2.17821	1.74485	2.03386	2.33869
	240.108	4.61754	3.91257	4.01823	3.14863	3.16802	3.63085	4.4768	4.32437			240.108	3.45164	2.9365	1.73748	4.21217	2.24075	1.77452	2.06033	2.07856
	244.816	4.85167	3.80477	3.94398	3.03719	3.14787	3.50217	4.37098	4.22647			244.816	3.36807	2.73491	1.75409	4.51672	2.1281	1.88965	1.9229	1.61794
	249.524	4.71329	3.95237	4.082	3.16789	3.2726	3.60141	4.22683	4.22849			249.524	3.15852	2.70808	1.57793	4.41139	2.12196	1.79431	1.87028	1.64099
	254.232	4.90927	3.75942	3.88698	3.02	3.17922	3.53926	4.19024	4.01986			254.232	3.13268	2.43122	1.57267	4.65834	2.20689	1.70457	2.02417	1.56359
	258.94	4.78286	3.78441	4.02305	3.05417	3.22576	3.45432	4.22588	4.10132			258.94	3.17924	2.45097	1.54575	4.36472	2.29722	1.6527	2.03723	1.80503
	263.648	4.74873	3.67695	3.93309	3.02859	3.01672	3.45458	4.34055	4.06384			263.648	3.10738	2.05346	1.55597	4.27166	2.1972	1.69157	2.01545	1.71668
	268.356	4.81094	3.66706	4.02931	2.90925	2.92801	3.3356	4.33009	3.99669			268.356	3.12809	2.09721	1.4989	4.05938	2.17134	1.55439	2.08548	1.75689
	273.064	4.93761	3.59796	3.92858	2.83132	2.79868	3.27836	4.4269	4.17208			273.064	3.16619	1.89358	1.43514	3.78153	2.10065	1.4938	1.83599	1.67478
	277.772	4.86222	3.82901	3.92534	2.88062	2.86084	3.32631	4.379	4.20585			277.772	3.15094	1.87151	1.42118	3.23543	1.97865	1.35792	1.77319	1.76037
	282.48	5.04383	3.61359	3.7626	2.93791	3.11402	3.29652	4.42985	4.25692			282.48	3.19794	1.85154	1.45745	3.06435	1.975	1.38795	1.59038	1.63717
	287.188	4.96258	3.74104	3.87569	2.79923	2.95891	3.31859	4.31198	4.24669			287.188	3.06538	1.8432	1.34898	2.83364	1.82001	1.50309	1.5784	1.51864
	291.896	4.63609	3.52766	3.74032	2.86798	2.89686	3.36169	3.98714	3.99389			291.896	3.06961	1.83351	1.38614	3.09151	1.83561	1.45376	1.50606	1.47438
	296.604	4.80884	3.6799	3.99327	2.86004	2.82774	3.38633	3.95566	4.14573			296.604	3.01448	1.7526	1.34941	2.96631	1.82379	1.44276	1.49923	1.32744
	301.312	4.63733	3.50868	4.15586	2.74816	2.90188	3.33234	3.78404	4.36993			301.312	2.92097	1.76659	1.34267	2.93505	1.81858	1.42979	1.51722	1.28388
	306.02	4.64201	3.63421	3.94219	2.71937	3.07311	3.31934	3.98377	4.07484			306.02	2.80515	1.6635	1.39448	2.66982	1.68189	1.52053	1.49536	1.17977
	310.728	4.78349	3.47041	3.67458	2.73911	2.86131	3.39597	3.96592	3.84039			310.728	2.80083	1.72719	1.28286	2.5629	1.7401	1.45436	1.46775	1.27286
	315.436	4.78236	3.44376	3.79902	2.59306	2.85897	3.31439	4.13419	3.84486			315.436	2.44501	1.62641	1.2254	2.33098	1.62203	1.20691	1.49505	1.14519
	320.144	4.8112	3.36185	3.67428	2.61917	2.86277	3.24248	4.04664	3.9028			320.144	2.51867	1.58568	1.25477	2.06745	1.84631	1.2204	1.46025	1.24713
	324.852	4.71341	3.23587	3.69142	2.59329	2.84995	3.17981	3.85673	3.95437			324.852	2.2808	1.54838	1.18918	2.02188	1.87932	1.10154	1.32182	1.07445
	329.56	4.68731	3.14199	3.73472	2.60763	2.76995	3.18868	3.67854	4.00704			329.56	2.27182	1.49758	1.28768	1.79018	1.70834	1.1529	1.23448	1.0439
	334.268	4.47304	3.21348	3.67937	2.41235	2.61484	3.08008	3.45974	3.89356			334.268	2.24377	1.5227	1.22987	1.63432	1.57428	1.18561	1.32577	1.01082
	338.976	4.47372	3.07314	3.65194	2.28859	2.61755	3.01095	3.41379	3.72484			338.976	2.33296	1.42117	1.1921	1.55592	1.55173	1.17682	1.26511	1.00391
	343.684	4.37866	3.02277	3.5726	2.1045	2.63405	3.03252	3.3912	3.75202			343.684	2.38436	1.44768	1.17336	1.51498	1.47137	1.04412	1.20002	0.980896
	348.392	4.38371	2.83721	3.53321	2.03813	2.42088	3.01942	3.1992	3.85758			348.392	2.19762	1.3803	1.17629	1.47501	1.43059	1.10527	1.21417	1.02087
	353.1	4.22505	2.82862	3.57875	2.02038	2.50334	2.98699	3.13419	3.67353			353.1	2.05418	1.4072	1.16059	1.41615	1.3555	1.00525	1.17159	0.988961
	357.808	4.1262	2.80901	3.5283	1.98591	2.48166	2.88835	3.06756	3.61443			357.808	1.8468	1.41121	1.19142	1.4313	1.30846	1.03581	1.18984	0.959163
	362.516	3.69192	2.80048	3.51864	2.00524	2.33548	2.92364	3.02185	3.55864			362.516	1.74099	1.33359	1.05892	1.53335	1.25685	1.07012	1.2078	1.01797
	367.224	3.71865	2.74311	3.42142	2.01513	2.27233	2.83105	2.9938	3.68916			367.224	1.69158	1.31723	1.15069	1.43796	1.20757	1.05701	1.17899	0.949863
	371.932	3.49505	2.73012	3.4946	1.99211	2.33839	2.91202	3.05357	3.78615			371.932	1.73748	1.36184	1.11819	1.33204	1.23977	0.991211	1.17136	0.924295
	376.64	3.41796	2.67305	3.29509	1.78194	2.33675	2.79657	3.00915	3.5561			376.64	1.66298	1.25872	1.16527	1.26552	1.33527	1.05565	1.09587	0.996963
	381.348	3.14868	2.71973	3.40817	1.88978	2.36117	2.90364	2.72585	3.67416			381.348	1.62867	1.28436	1.09598	1.34532	1.28293	1.01821	1.1542	0.942012
	386.056	3.30595	2.52127	3.23597	1.75499	2.45349	2.74771	2.60477	3.61214			386.056	1.57574	1.28676	1.06712	1.22677	1.27889	1.0044	1.09148	0.948553
	390.764	3.21645	2.38331	3.12591	1.78803	2.16486	2.77698	2.14441	3.43994			390.764	1.55025	1.26896	1.11629	1.30316	1.36122	0.990665	1.14422	0.925982
	395.472	3.37755	2.34735	3.08977	1.82138	2.12784	2.56933	1.99344	3.58276			395.472	1.48036	1.30522	1.12608	1.3131	1.39432	1.02692	1.09232	0.927037
	400.18	2.9607	2.24531	2.92806	1.61866	2.06459	2.46968	2.10724	3.39387			400.18	1.32427	1.27907	1.08278	1.33409	1.162	1.00569	1.03621	0.949004
	404.888	2.9107	2.21645	2.91153	1.60756	2.0262	2.46967	2.11522	3.39317			404.888	1.42305	1.25409	1.11806	1.31433	1.15156	1.01511	1.09547	0.893576
	409.596	2.81547	2.20454	2.81814	1.52559	2.06957	2.3973	1.96598	3.32347			409.596	1.37084	1.20518	1.0808	1.34855	1.26201	0.984345	1.077	1.00609
	414.304	2.85223	2.10318	2.76569	1.52669	1.92709	2.1916	1.90364	3.32067			414.304	1.27725	1.23897	1.0921	1.30492	1.20609	0.95094	1.11788	1.07916
	419.012	2.6127	1.98094	2.74184	1.50796	2.02497	2.22774	1.7057	3.29336			419.012	1.28349	1.21972	1.03643	1.22923	1.15884	0.997442	1.09656	1.0324
	423.72	2.78154	1.86816	2.56298	1.47257	1.91805	2.07685	1.62175	3.06127			423.72	1.28039	1.18546	1.03348	1.27457	1.25999	1.0448	1.07863	0.923365
	428.428	2.72199	1.81094	2.64689	1.4731	1.8006	2.07113	1.39721	3.15064			428.428	1.25289	1.16847	1.09672	1.26354	1.12875	1.01895	1.04514	0.986378
	433.136	2.66029	1.88942	2.5997	1.34218	1.7968	2.06775	1.3657	3.01437			433.136	1.2169	1.25197	1.08204	1.34059	1.06479	0.957715	1.00934	0.990332
	437.844	2.57941	1.81562	2.55151	1.34825	1.81364	1.96963	1.34114	3.0354			437.844	1.26963	1.19248	1.01814	1.25142	1.11087	1.03375	1.08659	1.00511
	442.552	2.45633	1.63329	2.50358	1.33103	1.73505	1.98416	1.31891	3.16022			442.552	1.20609	1.17896	1.10053	1.24793	1.15605	1.01284	1.01905	0.992469
	447.26	2.42627	1.57495	2.48848	1.2979	1.80374	1.89608	1.2894	3.01173			447.26	1.19812	1.172	1.05115	1.25392	1.16193	0.971077	1.04838	0.976749
	451.968	2.37399	1.53229	2.27361	1.20155	1.71925	1.88178	1.28076	3.09119			451.968	1.19073	1.19714	1.02074	1.30503	1.16899	0.972014	1.05406	0.991512
	456.676	2.41325	1.46724	2.36147	1.21688	1.69514	1.83461	1.27876	2.98576			456.676	1.21725	1.21705	1.04193	1.27482	1.10502	1.02656	1.13217	0.997542
	461.384	2.56449	1.59204	2.07807	1.10294	1.50777	1.8034	1.31854	2.85537			461.384	1.13383	1.31842	1.06808	1.26629	1.14956	1.02856	1.09568	0.951974
	466.092	2.4877	1.64174	2.01533	1.11787	1.54315	1.6755	1.24615	2.6919			466.092	1.21526	1.20853	1.05537	1.30481	1.09383	0.986456	1.08697	0.927826
	470.8	2.50063	1.46859	1.84893	1.2276	1.52875	1.61178	1.21269	2.38591			470.8	1.18203	1.20137	1.03371	1.22573	1.10075	0.987416	1.06197	0.944964
	475.508	2.3021	1.43758	1.84629	1.15415	1.4658	1.57416	1.19054	2.45781			475.508	1.16804	1.14163	1.03624	1.19784	1.15099	1.07529	1.07856	0.935069
	480.216	2.17214	1.29826	1.85081	1.12145	1.32235	1.54067	1.13389	2.34332			480.216	1.16374	1.15103	1.02495	1.31455	1.1747	1.00554	1.05637	0.910828
	484.924	2.22906	1.30722	1.8047	1.11113	1.34316	1.53436	1.13706	2.27191			484.924	1.11553	1.13233	1.06664	1.32004	1.11501	1.03459	1.04293	0.985003
	489.632	2.21452	1.29264	1.71895	1.16743	1.2273	1.47771	1.07519	2.15097			489.632	1.1524	1.12278	0.992409	1.36359	1.0849	1.00868	1.05749	0.96621
	494.34	2.24152	1.39932	1.8254	1.17111	1.21466	1.42954	1.10704	2.07189			494.34	1.18464	1.09367	1.03762	1.22823	1.04793	0.986502	1.04643	0.962652
	499.048	2.18058	1.34862	1.75553	1.09209	1.2179	1.4507	1.10525	2.05282			499.048	1.07295	1.17007	0.991808	1.33222	1.09378	0.989645	1.04493	0.91665
	503.756	2.08191	1.28093	1.69354	1.0651	1.20993	1.42905	1.111	2.05385			503.756	1.12994	1.10599	1.00038	1.26344	1.07167	0.976084	1.04384	1.0565
	508.464	1.98024	1.13512	1.55211	1.06831	1.16683	1.28267	1.14075	1.90691			508.464	1.08916	1.11424	0.965625	1.27442	1.10057	1.02945	1.0548	0.981871
	513.172	1.93626	1.15376	1.52673	0.982505	1.19065	1.3268	1.15069	1.92965			513.172	1.11405	1.06697	0.969587	1.29372	1.09245	1.03747	1.05163	0.991681
	517.88	1.71998	1.15567	1.49054	1.03737	1.17336	1.27893	1.11621	1.80896			517.88	1.1339	1.12525	0.958601	1.18163	1.05481	0.995297	1.1015	0.959435
	522.588	1.64354	1.18663	1.48331	1.05189	1.09185	1.25831	1.1001	1.75848			522.588	1.12584	1.09909	0.971172	1.19492	0.991288	1.03207	1.07775	0.992704
	527.296	1.61861	1.13732	1.55794	1.09408	1.03124	1.2973	1.14212	1.65056			527.296	1.05264	1.05815	0.982244	1.24102	0.915205	0.991439	1.01401	1.00582
	532.004	1.56205	1.121	1.62317	0.987786	1.07826	1.20072	1.0944	1.41715			532.004	1.13685	1.10744	0.997436	1.23608	1.04932	0.971805	1.03651	0.943202
	536.712	1.43059	1.09189	1.68623	1.02395	1.09732	1.19996	1.11225	1.48274			536.712	1.16087	1.0697	0.947648	1.26318	1.08582	1.02253	1.04415	0.915482
	541.42	1.38437	1.07282	1.64806	1.07833	1.10138	1.11045	1.12656	1.3935			541.42	1.18226	1.03364	0.98782	1.33831	1.0133	0.996011	1.04534	0.996111
	546.128	1.4243	1.08278	1.52492	1.03592	1.10402	1.20441	1.09204	1.30401			546.128	1.10939	1.06545	1.03743	1.2477	1.05847	1.0187	1.05581	1.0216
	550.836	1.2903	1.10653	1.41876	1.03362	1.03737	1.13311	1.08108	1.31721			550.836	1.09848	1.06515	0.938108	1.2204	1.0536	1.05978	1.03501	1.00121
	555.544	1.31806	1.11208	1.35574	1.0189	1.03705	1.11144	1.05956	1.33963			555.544	1.13067	1.04502	0.994635	1.29786	1.10379	1.04608	1.06817	0.958261
	560.252	1.31827	1.06611	1.38182	1.05453	1.02885	1.11399	1.0773	1.3154			560.252	1.08153	1.04704	0.960896	1.3049	1.09049	1.00122	1.10273	1.01029
	564.96	1.14129	1.09221	1.39295	1.00234	0.987611	1.08732	1.0828	1.26541			564.96	1.13057	1.05837	0.932269	1.20864	1.08531	1.06629	1.01971	0.882085
	569.668	1.15689	1.05725	1.38551	0.978762	1.00478	1.16318	1.07447	1.23908			569.668	1.0837	1.11531	0.937736	1.24057	1.01941	0.965489	1.09085	0.907383
	574.376	1.16795	1.07879	1.41783	1.04197	1.00998	1.14691	1.1169	1.28633			574.376	1.14868	1.00518	0.98306	1.28107	1.05302	0.996477	1.04728	1.01198
	579.084	1.17619	1.05296	1.3718	0.992109	1.01454	1.18342	1.07571	1.1462			579.084	1.11295	1.05069	0.944958	1.15977	1.05447	1.00917	1.05523	0.973314
	583.792	1.32152	1.05186	1.30472	1.09927	1.00478	1.14714	1.12737	1.14805			583.792	1.07051	1.05187	0.926227	1.18677	1.08872	1.01575	1.03243	0.921397
	588.5	1.22532	1.09618	1.26307	1.09049	1.01125	1.12349	1.0788	1.14112			588.5	1.13969	1.10743	0.917014	1.28188	1.04615	0.955335	1.03954	0.895674
	593.208	1.21883	1.05644	1.26211	0.970782	0.973108	1.0991	1.10489	1.06979			593.208	1.12435	1.01572	0.907722	1.24842	1.04322	0.972925	1.02984	1.07384
	597.916	1.23308	1.03975	1.17429	0.976443	0.993687	1.13936	1.09948	1.12914			597.916	1.09878	1.0021	0.896283	1.20631	1.01011	0.992348	1.06508	0.962482
	602.624	1.10037	1.03703	1.17892	1.00154	1.00776	1.0246	1.11697	1.12567			602.624	1.10275	1.02358	0.96168	1.23425	1.0118	0.989737	1.0235	0.974669
	607.332	1.15995	1.04061	1.13511	0.934048	0.970514	1.0915	1.08159	1.09581			607.332	1.11206	1.04593	0.903968	1.23486	0.965586	1.00394	1.0508	0.903006
	612.04	1.15197	1.11595	1.16648	0.994569	0.972411	1.0739	1.13713	1.09937			612.04	1.09956	0.969706	0.934889	1.25213	1.00893	1.01167	1.02066	0.949854
	616.748	1.1252	1.04339	1.1082	1.01362	0.954776	1.07105	1.09428	1.13198			616.748	1.07018	1.00875	0.931656	1.2613	0.931648	0.990746	1.03547	0.996398
	621.456	1.12103	1.05302	1.13945	1.04102	0.995171	1.02924	1.06232	1.0377			621.456	1.08421	1.01554	0.94664	1.29637	1.02317	1.00645	1.04637	0.935239
	626.164	1.0627	1.06985	1.12429	1.03186	0.987317	1.09606	1.02039	1.01713			626.164	1.03266	1.03216	0.931442	1.18223	1.01173	1.02334	1.0216	0.958223
	630.872	1.09867	1.04298	1.12713	1.02368	0.955133	1.10023	1.10995	1.01645			630.872	1.09268	1.00923	0.923978	1.27197	1.07939	1.01728	1.02291	0.959603
	635.58	1.05727	1.04485	1.05206	1.01598	0.990833	1.09048	1.08002	1.07876			635.58	1.05003	1.01488	0.953684	1.17587	0.976435	0.987024	1.01325	0.89784
	640.288	1.1076	1.05311	1.08472	0.990618	1.02006	1.09803	1.05209	1.0941			640.288	1.08475	1.00649	0.916989	1.24833	0.974184	0.975458	1.05479	0.920103
	644.996	1.11034	1.01686	1.06378	1.0359	0.989285	1.07301	1.05619	1.0704			644.996	1.042	1.04768	0.952399	1.13915	1.09107	0.950073	1.0459	1.01974
	649.704	1.08315	1.04914	1.03027	1.00537	0.973423	1.06582	1.10729	1.07594			649.704	1.08282	1.01707	0.933075	1.1889	1.106	0.973004	1.01731	0.953862
	654.412	1.14159	1.04506	1.06711	1.03065	1.00425	1.04667	1.10874	1.09214			654.412	1.01695	0.997617	0.950898	1.22522	1.09698	1.00878	1.05468	0.946126
	659.12	1.04669	1.02587	1.04073	1.01909	0.987207	1.08665	1.07858	1.08688			659.12	1.05839	0.942822	0.895789	1.15445	1.02015	0.994825	1.01481	1.01304
	663.828	1.03801	1.03136	1.06719	1.01082	0.966881	1.08677	1.13386	1.0239			663.828	1.07429	0.98824	0.895348	1.29737	1.05902	1.03209	1.01329	0.922739
	668.536	1.06169	1.01701	1.03322	0.980815	0.968863	1.10106	1.08517	1.02058			668.536	1.00443	0.969891	0.935274	1.18825	1.04156	1.019	1.01064	0.898335
	673.244	1.08443	1.05552	1.01613	1.00441	1.05985	1.08858	1.06498	1.08441			673.244	0.973666	0.991431	0.905038	1.24507	1.07884	0.965251	1.00229	0.952991
	677.952	1.04805	1.03856	1.04579	1.09088	0.96777	1.12878	1.08519	1.07043			677.952	0.987807	0.947597	0.940779	1.23141	1.11495	1.05075	1.02643	0.950737
	682.66	1.11137	1.05641	1.06221	1.00349	1.00191	1.09602	1.08727	1.11416			682.66	0.983452	1.04333	0.936682	1.22042	1.038	0.974106	1.05058	1.03213
	687.368	1.08547	1.03493	0.990286	1.02687	1.01047	1.07225	1.07804	1.01909			687.368	0.944306	1.00146	0.927591	1.20091	1.01378	1.06634	1.06799	1.02212
	692.076	1.05923	1.03836	1.01901	1.0099	0.973542	1.04363	1.02683	1.05596			692.076	1.03292	1.05648	0.91268	1.17061	0.936819	1.0075	1.03745	0.981158
	696.784	1.09315	1.03201	0.978523	1.04135	0.981469	1.07303	1.07238	1.07373			696.784	0.984618	1.00032	0.909583	1.21791	0.995327	0.969453	0.980146	1.05611
	701.492	1.00259	1.05602	0.996618	0.944682	1.00971	1.10249	1.03688	1.02251			701.492	1.03673	1.00716	0.934987	1.19166	0.986169	1.06043	0.996607	1.00374
	706.2	1.0662	1.03038	0.980286	1.01896	1.01096	1.13277	1.08037	1.08664			706.2	0.963025	0.957551	0.927221	1.21643	0.982881	1.01809	0.995771	0.947875
	710.908	1.03857	1.01293	0.989611	0.966239	0.977593	1.13642	1.01933	1.0347			710.908	0.978848	1.03378	0.901856	1.18859	0.963678	1.02459	1.02616	0.961937
	715.616	1.08991	0.985811	0.996306	0.975807	1.04843	1.04476	1.02362	1.07729			715.616	1.01123	0.991692	0.948187	1.13475	0.987056	1.02657	0.984625	1.07139
	720.324	1.09813	1.03403	0.974432	1.04623	0.963244	1.0233	1.01038	1.00124			720.324	1.01139	0.99704	0.909777	1.18756	1.00835	0.987204	1.04892	0.958235
	725.032	1.10122	1.01371	1.00191	1.01845	0.961422	1.09682	1.05012	1.05418			725.032	0.961754	0.999833	0.913362	1.16296	1.00013	1.00145	0.982966	1.00868
	729.74	1.06224	0.964967	1.0202	0.973008	0.919327	1.0502	1.02637	1.06131			729.74	1.00937	0.962762	0.919995	1.09931	0.960874	0.93529	1.0289	0.906716
	734.448	1.0596	0.993859	0.987475	0.928873	0.980701	1.0962	1.0211	0.976177			734.448	1.01792	1.04614	0.887027	1.03537	0.947747	0.938744	1.07064	0.970699
	739.156	1.0537	1.0187	0.99739	0.96241	0.993528	1.05958	1.06724	1.1269			739.156	1.01188	1.00726	0.891849	1.08976	0.97481	0.937117	1.04094	1.00066
	743.864	1.12221	0.976179	0.990661	0.990266	0.981841	1.08525	1.05418	1.04819			743.864	0.992268	0.955034	0.914683	1.15712	0.965725	1.02293	1.01319	1.00428
	748.572	1.13196	0.985144	0.959704	0.998217	0.98921	1.10056	1.02746	1.02156			748.572	0.998809	0.980256	0.943575	1.22267	0.953617	0.956067	1.00205	0.92666
	753.28	1.08485	1.00988	1.00677	0.973237	1.02948	1.0995	1.05652	1.06778			753.28	0.987545	0.974023	0.92104	1.07236	0.960358	0.931635	0.968593	1.00656
	757.988	1.07114	1.0256	0.971912	1.01678	0.957427	1.10853	1.06706	1.02813			757.988	0.985396	0.988562	0.904018	1.13078	0.992747	0.924197	1.00758	0.951381
	762.696	1.05868	0.971314	0.953832	1.03628	0.94137	1.09865	1.03905	0.966692			762.696	0.973188	0.975225	0.883317	1.14353	0.92564	0.939789	0.999096	0.990696
	767.404	1.08017	0.991482	0.973963	0.999631	1.01609	1.09908	1.01591	1.01062			767.404	0.969955	0.988624	0.95205	1.04829	1.01182	0.961029	0.922768	1.055
	772.112	1.12432	1.01311	1.01002	0.972388	0.933781	1.0865	1.08259	1.07299			772.112	1.01603	1.00961	0.946535	1.14894	0.982445	0.977346	1.03076	0.953504
	776.82	1.02718	1.03813	0.983457	0.917553	1.00988	1.05597	1.04643	1.08146			776.82	0.97121	0.993458	0.89273	1.10141	0.934662	0.954648	0.998501	0.987123
	781.528	1.04475	0.978556	0.955361	0.981721	0.970446	1.1267	1.05155	0.989111			781.528	0.982397	0.953955	0.903731	1.04514	1.02269	0.893231	0.981188	0.957636
	786.236	1.00379	1.02091	0.9962	0.982206	0.966016	1.07767	1.04038	1.01672			786.236	0.961167	1.00761	0.919535	1.11372	1.01239	0.975374	1.08176	1.01951
	790.944	1.0214	0.998206	1.00504	0.940846	0.989364	1.05206	1.0314	1.00449			790.944	0.924362	1.01136	0.900688	1.10473	1.02389	1.00634	1.07251	0.881545
	795.652	1.01163	1.01999	0.972822	0.960775	0.962662	1.12449	1.02159	1.03819			795.652	0.95262	0.909753	0.869335	1.17113	0.943044	0.958692	0.958878	0.984453
	800.36	1.02334	1.03073	0.980429	0.973537	0.951802	1.09368	1.07609	1.02696			800.36	0.890019	1.00709	0.886257	1.13378	0.9624	0.975576	0.992478	0.887832
	805.068	1.03179	0.992615	1.01706	1	0.964671	1.10413	1.03015	1.04807			805.068	0.940106	0.979559	0.849928	1.15588	0.929937	1.05527	1.02406	0.991681
	809.776	1.04225	0.970847	0.974688	0.966845	0.999775	1.03149	1.02092	1.0072			809.776	0.985144	0.998542	0.874039	1.04237	1.00594	0.979448	0.979378	0.954334
	814.484	1.05579	0.998219	0.997698	0.993048	0.9769	1.05029	1.06726	1.05421			814.484	0.972029	0.989965	0.894552	1.1289	0.911096	0.968059	0.979259	0.991806
	819.192	1.0453	1.04752	0.975434	0.953711	0.956421	1.0443	1.00922	1.03752			819.192	0.933238	0.964812	0.890365	1.13965	0.890828	1.02431	1.0842	0.937561
	823.9	1.02106	1.01059	0.96732	0.937193	0.999989	1.10976	1.01869	1.0272			823.9	0.9624	1.0027	0.905497	1.14036	0.96123	0.951599	1.01813	0.918131
	828.608	1.05032	1.02014	0.998468	0.958032	0.970595	1.0546	1.02727	1.00603			828.608	1.01093	0.940321	0.893096	1.28166	0.919443	1.02377	1.00498	0.946701
	833.316	1.0414	1.02385	0.986794	0.991824	0.985396	1.0716	1.04525	1.00735			833.316	0.95754	0.994939	0.854441	1.10944	0.926207	0.964188	1.02491	0.984289
	838.024	0.97618	1.00112	0.965863	1.00016	0.954931	1.06154	1.02422	1.06017			838.024	0.917144	0.98853	0.855207	1.12783	0.943383	0.918368	1.0807	0.997593
	842.732	1.03796	1.00055	0.946049	0.96349	0.933134	1.04767	1.05856	1.01597			842.732	0.958795	0.950872	0.912048	1.08979	1.01829	0.989752	1.03329	1.00457
	847.44	1.08026	0.999505	0.966491	0.962198	0.970306	1.0855	1.04873	1.00125			847.44	0.972849	0.984086	0.894547	1.16877	0.989366	0.977168	0.980719	1.10164
	852.148	1.07762	0.979614	1.02181	0.995509	0.973551	1.01222	1.09328	1.04593			852.148	0.93208	0.957981	0.879641	1.16555	0.946033	0.940968	1.01316	0.975023
	856.856	1.01558	1.0016	0.958757	0.939095	1.03116	1.02363	1.0505	0.998511			856.856	0.945172	0.954352	0.890931	1.13588	1.05363	0.932896	0.973342	1.0449
	861.564	0.986472	0.969719	0.935233	0.939939	0.980766	1.10521	1.0533	1.00232			861.564	0.943911	0.966434	0.863916	1.10038	0.952292	0.978045	1.0189	1.04323
	866.272	1.0685	0.969025	0.980442	0.941608	0.978572	1.07864	1.01771	0.974624			866.272	0.938607	0.93441	0.912281	1.10314	1.05718	0.980956	0.994149	0.996786
	870.98	0.951933	0.992024	0.968502	0.944823	0.979869	1.02311	1.06521	0.979684			870.98	0.914052	0.973183	0.908551	1.05788	0.99328	0.941935	0.96525	1.00116
	875.688	1.05888	0.969781	0.946807	0.999139	0.966967	1.07825	1.05546	0.963338			875.688	0.950345	0.959396	0.875761	1.14678	0.986008	0.967887	0.976742	0.947419
	880.396	1.00198	0.977049	0.951919	0.965014	0.955055	1.05132	1.00707	1.03832			880.396	0.924202	0.982373	0.892952	1.10717	0.964384	0.989447	1.0389	0.984088
	885.104	1.02623	0.98031	0.967291	0.977585	0.959101	1.08724	1.0383	0.987625			885.104	0.885853	0.94121	0.873738	1.09812	0.920584	0.949418	0.974491	0.952647
	889.812	1.05286	0.963083	0.975647	0.994828	0.932328	1.03674	0.986159	0.997088			889.812	0.949981	0.993918	0.849252	1.11864	1.02555	0.969401	0.974762	0.98899
	894.52	1.05557	0.994079	0.987697	0.963886	0.963771	1.06737	0.993832	0.996558			894.52	0.913011	0.988906	0.873954	1.04775	0.998299	0.997507	0.995063	0.885865
	899.228	1.07683	0.973076	0.992349	0.911098	1.00289	1.10645	1.02457	0.998435			899.228	0.905858	0.931159	0.874633	1.07528	0.924354	0.950829	1.01002	0.901592
	903.936	1.02705	0.9664	0.967973	0.959738	0.987764	1.03705	1.04602	1.02803			903.936	0.923422	0.955673	0.907131	1.09449	0.977662	0.971503	1.00404	0.90638
	908.644	0.984172	0.990461	0.944533	0.968712	0.936982	1.08969	1.05099	0.999478			908.644	0.91546	0.948016	0.866725	1.13586	0.991984	0.958632	1.02316	1.00955
	913.352	0.98316	0.957617	0.929719	0.951876	1.00386	1.02252	1.01277	0.997522			913.352	0.911914	0.954263	0.887733	1.10515	0.97327	0.97176	1.01277	1.0388
	918.06	1.05825	0.958074	0.97347	0.970942	0.979929	0.991679	1.03509	0.999657			918.06	0.8864	0.956164	0.850279	1.05779	0.969207	0.950291	1.01923	0.949766
	922.768	1.01801	0.94887	0.989718	0.956789	0.93908	1.0227	1.00008	1.02008			922.768	0.975839	0.959456	0.822495	1.04689	0.958651	0.958588	1.01654	1.03408
	927.476	1.03048	0.978494	0.918103	0.953518	0.941724	1.09746	0.966027	0.975567			927.476	0.884468	0.959234	0.860593	1.03911	0.99355	1.01379	1.01745	0.916918
	932.184	1.06358	0.975142	0.937597	0.962676	0.930273	1.0541	1.046	0.963968			932.184	0.922202	0.936091	0.868407	1.09038	0.827869	0.946717	1.06353	0.998487
	936.892	1.02364	0.983067	0.929645	0.982393	0.939242	1.03257	0.999323	1.00125			936.892	0.901571	0.973764	0.862095	0.986678	0.916596	0.974103	1.00955	0.983247
	941.6	1.0399	0.921307	0.976064	0.951907	0.950647	1.01789	0.992271	1.02003			941.6	0.904135	0.920678	0.866388	0.972338	0.995513	1.01661	1.01324	1.00628
	946.308	0.994719	0.982651	0.950131	0.912664	0.926247	1.08199	1.00159	0.974721			946.308	0.8868	0.888737	0.851738	1.13502	0.951609	0.993111	0.991541	0.909032
	951.016	1.01542	0.947624	0.951768	0.926842	0.924534	1.06918	0.996769	1.01754			951.016	0.88012	1.01956	0.934245	1.12114	1.01833	0.97607	0.989209	0.917556
	955.724	0.967105	0.969615	0.937063	0.967046	0.934278	1.03502	0.989961	0.976744			955.724	0.927069	0.960655	0.905153	1.05501	0.946489	0.961247	1.01445	0.977699
	960.432	1.01144	0.984046	0.942931	0.923662	0.950953	1.02243	0.989542	1.03604			960.432	0.884236	0.912685	0.898466	1.03527	0.941585	0.905496	0.978435	0.947149
	965.14	1.03634	0.93013	0.961482	0.920747	0.985564	1.0113	0.965903	0.963009			965.14	0.860583	0.964727	0.864223	1.12483	1.00226	0.992278	0.962664	0.957607
	969.848	1.00199	0.959877	0.926476	0.911066	0.964289	1.0094	0.998717	1.0079			969.848	0.918255	0.956911	0.858195	1.08854	0.971388	0.953066	0.946882	1.00683
	974.556	1.06418	0.930943	0.95158	0.975	0.922435	1.02716	1.02326	1.04438			974.556	0.877226	0.987069	0.849737	1.02702	0.907566	0.912319	0.973306	1.02186
	979.264	0.985435	0.963845	0.923922	0.984338	0.927819	1.05444	1.00803	0.997465			979.264	0.881276	0.984156	0.846087	1.09625	0.950578	0.938801	0.945643	1.01092
	983.972	1.04933	0.982136	0.970052	0.972791	0.953381	1.0299	0.962323	0.934634			983.972	0.858502	0.94395	0.856087	0.950737	0.887431	0.944616	1.00073	1.05497
	988.68	1.05248	1.00029	0.965979	0.920216	0.948237	1.0133	1.03117	0.919497			988.68	0.91228	0.960406	0.89319	1.05153	0.957005	0.892207	0.990894	1.03418
	993.388	1.04606	0.993926	0.937642	0.935049	0.977492	0.969506	1.01577	0.975388			993.388	0.879859	0.922841	0.899227	1.07516	0.989029	0.958159	0.931156	0.987719
	998.096	1.06192	0.929761	0.898955	0.937022	0.936296	1.00242	1.01028	1.01642			998.096	0.899724	0.974998	0.902792	1.01105	0.942408	0.901957	1.01814	0.973329
	1002.8	1.05055	0.953502	0.946239	0.93697	0.923809	1.07214	1.00831	0.972845			1002.8	0.877953	0.970413	0.844108	0.988239	0.883223	0.935359	0.955611	0.961367
	1007.51	1.01921	0.951914	0.923701	0.907006	0.983098	1.00332	0.968455	1.02155			1007.51	0.885232	0.921475	0.823704	1.05639	0.874299	0.909003	0.943452	0.933409

## Sheet: Figure 2E
Control diet	Western diet
4.75861	1.32005
3.65712	1.2097
4.85998	1.29903
4.25886	1.14244
3.01901	1.2313
3.80415	1.17378
5.09771	1.1888
4.19093	1.18785
4.12483	1.06289
3.16508	1.15259
5.34991	1.19181
4.69484	1.20419
5.10322	1.14545
6.23844	1.12374
4.52981	1.24995
5.97828	1.29754
8.05516	1.26694
4.02959	1.08842
2.60856	1.1676
3.10533	1.08462
2.52787	4.3904
3.35849	4.24538
3.69538	4.2824
4.82985	4.85899
3.40425	4.20889
6.02884	3.52355
3.6977	3.64311
5.79926	2.73646
3.97082	3.76418
5.21003	3.64582
2.24958	2.99691
4.22128	3.31116
2.25382	3.80152
5.02223	3.59944
3.83471	3.79285
3.78816	3.24201
3.22524	5.32223
3.12154	4.08603
3.57361	4.15685
4.30225	2.66434
4.07459	3.24545
5.05368	4.21239
3.0915	3.87759
5.5274	3.96465
5.68886	3.70246
4.82646	3.20879
4.73718	3.84477
4.4176	4.18611
5.40134	4.31866
5.21371	3.88133
4.49578	4.7455
5.44681	3.49393
4.79061	4.31965
5.16829	2.74306
4.5089	4.23302
4.30787	3.31195
4.03489	3.12198
4.20172	4.80704
3.78349	4.82026
3.77783	3.96362
3.30456	3.30334
3.23356	2.69783
4.09339	4.67768
4.53498	4.10171
3.49709	5.37859
2.69286	3.43007
2.05576	4.1624
1.84661	4.43724
3.65028	3.10842
1.77681	4.44287
2.5573	3.24476
2.08931	2.99318
3.03165	3.71019
	4.27972
	4.32318
	4.26372
	4.75226
	4.30379
	3.75492
	4.69872
	3.32305
	4.79108
	4.05896
	4.06011
	4.1353
	4.06076
	3.53768
	5.16142
	3.97189
	2.26927
	3.12627
	1.73748
	2.73546
	1.95299
	1.46885
	1.60091
	2.10567
	1.71439
	2.69549
	2.00959
	2.06848
	2.00518
	4.02164
	2.43056
	4.66976
	2.14037
	2.28714
	4.17453
	3.42006
	2.71997
	2.48601
	2.58025
	3.43232
	3.33002

## Sheet: Figure 2F
left panel	Time (s)	Control diet
	0	0.78785	0.757112	0.987358	0.996625	0.732173	0.777687	1.00024	1.13506	1.01159	0.934565	1.01446	1.01558	0.946248	0.984015	1.05759	1.13765	1.12402	1.00225	0.978647	1.12119	0.87585	1.132	1.02859	1.05267	1.00132	0.947324	0.957642	1.29839	1.15887	0.964641	1.05603	1.04875	1.10275	0.985619	1.06969	1.02443	1.03631	1.04577	1.05778	1.06482	1.00941	0.725959	0.97304	1.05895	1.04559	1.03829	1.07066	1.13442
	4.708	1.16319	1.06649	0.99608	1.08723	0.9552	0.956593	1.03351	1.08795	0.973999	0.960482	0.925244	0.958425	0.974607	1.03533	1.0354	1.14002	1.0744	1.09704	1.02389	1.07773	1.04287	0.959913	1.07288	1.03137	0.964316	1.02158	1.11933	1.09922	1.08721	1.05004	0.985099	1.03943	1.11799	1.00491	1.0435	1.0299	1.1012	1.02462	1.05806	1.09438	1.04057	0.747802	1.02768	0.980686	1.02014	0.892042	0.972716	1.0423
	9.416	0.962342	0.901684	1.02012	1.04034	0.97505	0.989434	1.38293	0.922417	0.992662	1.10177	0.996205	1.03221	1.02988	1.05874	0.991233	1.12441	1.14217	1.11926	1.027	1.11059	1.02763	1.02167	1.07928	0.963238	1.01132	1.10373	1.04503	1.18468	1.05216	0.906514	1.0063	1.06289	1.07777	1.02753	1.01982	1.03614	1.0842	1.06289	1.02023	1.03818	1.05317	0.624979	1.14843	0.830721	0.963973	1.19459	0.919163	1.14241
	14.124	0.966189	1.04289	1.09479	1.06621	0.946332	1.06122	1.20353	0.95115	1.02325	1.0736	1.00154	1.00761	1.04108	1.02298	1.03761	1.08443	1.07488	1.06199	1.01014	1.08291	0.988062	1.05463	0.923499	1.20906	1.02095	1.1547	0.941571	1.10024	0.971135	1.10641	1.03432	1.11016	1.0153	1.08981	1.05735	1.05175	1.08757	1.02645	1.02133	1.03773	1.08589	0.758755	1.14505	0.994289	0.977453	1.05079	0.955855	1.09738
	18.832	1.02411	1.05528	0.927327	1.04492	0.977559	0.883305	1.30492	1.07789	1.01961	1.1363	0.952353	1.03422	1.06967	0.967984	1.02334	1.21649	1.12371	1.05182	1.06767	1.04701	0.911328	1.00288	1.13035	1.07699	0.947859	1.08513	0.906015	1.23587	1.20177	1.05433	1.03775	1.07838	0.988928	1.01965	1.04655	0.995529	1.06076	1.09251	1.03034	1.02816	1.07397	1.13428	1.06342	1.09483	1.04918	1.19789	1.06631	0.957907
	23.54	1.02549	1.12554	0.96685	1.0491	0.959499	1.04416	1.18017	1.22773	0.926869	1.0128	1.02099	1.03491	1.04035	1.04268	0.977845	1.10199	1.05855	1.07181	1.03853	1.09707	0.964718	0.881364	1.06948	0.925655	1.06987	1.11196	0.958536	0.98816	1.09211	0.99981	1.00805	1.03259	1.01671	1.079	1.03971	0.986472	1.01186	1.00472	1.05742	1.04334	1.04647	1.18174	0.961221	1.06554	1.01591	0.944674	1.0375	1.0486
	28.248	1.05314	1.04208	1.12185	1.06365	1.00329	1.05681	1.18843	1.43967	1.03106	0.867982	0.978279	1.02032	0.944741	1.0155	1.03511	1.21972	1.12385	0.986495	1.09722	1.11274	0.976836	1.11391	1.05181	1.10649	1.02783	1.02072	1.10873	1.16178	1.15825	1.00719	1.01974	1.03271	1.06119	1.0694	0.990307	1.01478	1.0289	1.05195	1.09027	1.01733	1.01498	1.1699	1.15424	1.1222	1.17042	1.38155	1.09266	1.06699
	32.956	1.09625	1.06398	1.09045	1.02252	1.01028	1.14969	1.22693	1.26065	1.02922	0.88081	0.936766	1.05479	0.959421	0.956717	0.986735	1.14737	1.09499	0.99996	1.02734	1.04696	1.00991	0.988173	1.12834	0.926866	0.891525	1.23634	1.04831	1.23137	1.13465	1.18954	1.02373	1.06323	1.03284	1.0429	1.04198	1.0832	1.02371	1.04482	1.07578	1.07285	1.08847	1.10738	1.04607	1.06255	1.12056	1.00083	1.14655	1.02975
	37.664	1.1396	0.909148	0.954738	0.886755	1.00973	1.02711	1.10828	1.34051	1.03869	1.02258	0.951668	1.07061	1.00154	0.945811	0.995534	1.1383	1.42764	1.03707	1.0022	1.12148	1.02034	0.978545	1.15941	0.89239	1.03339	1.14296	1.1117	1.29408	1.10451	1.01749	0.998781	1.04695	0.993451	1.06318	1.03447	1.03243	1.06993	1.00935	1.03687	1.03559	1.03437	1.09283	1.16556	0.990417	1.04513	1.13665	1.03392	1.14879
	42.372	1.17785	1.03249	0.966444	0.908543	1.02867	0.92824	1.08009	0.981726	0.869018	1.13136	0.988355	0.960688	1.01307	1.0291	0.960262	1.13705	1.3075	1.10691	0.983321	1.15879	1.07763	0.953968	1.04716	1.17971	1.02458	1.15025	0.958135	1.11317	1.0426	1.12297	0.9688	1.07693	0.900608	1.08502	1.00827	1.00186	1.0529	0.991353	0.9974	1.01218	0.9979	1.03617	1.02977	1.12977	0.980092	0.969143	1.0848	1.02776
	47.08	1.0584	0.901905	1.12371	0.923867	1.02723	1.25293	1.4028	0.908227	0.962662	1.05047	0.92804	1.02665	1.12466	1.04977	1.08168	1.20127	1.32556	1.21237	1.00053	1.10869	0.950374	0.974792	1.09078	1.10228	1.02148	1.00205	0.963873	1.17537	1.16114	1.24201	1.06083	1.09548	1.0142	0.984468	1.03976	1.02952	1.0759	1.03788	1.01925	1.07522	1.02867	0.940539	1.15184	1.10346	1.05927	1.05305	1.04833	1.04775
	51.788	1.03302	0.819918	1.22574	0.859836	0.621351	0.985462	1.13996	0.904949	0.901146	0.986344	0.975742	1.09718	1.06332	1.09909	0.969517	1.16746	1.32033	1.15055	1.04859	1.10421	0.984146	1.05469	1.05338	0.991454	1.10136	1.04627	1.02492	1.15311	1.06132	1.20088	1.13346	1.15659	1.05344	1.03159	1.03281	1.07888	1.00961	1.03563	1.01539	1.0384	1.05101	1.14232	0.913628	1.10194	0.990756	0.921994	0.97074	0.925651
	56.496	1.06202	0.77768	1.13254	1.00437	0.718548	0.91994	1.03776	1.13222	1.05912	0.858617	1.17843	1.04009	1.04299	1.02556	1.10837	1.24799	1.52541	1.01211	1.07119	1.0842	1.03446	0.933541	1.02616	1.33422	1.03161	1.17061	0.938221	1.3615	1.03804	1.07343	1.05972	1.1746	1.01338	1.09401	1.02152	1.09039	1.04442	1.03445	1.03662	1.02568	1.05081	1.21892	1.03951	1.07026	1.1224	1.16942	1.05135	1.09801
	61.204	0.764122	0.689084	1.34717	1.11348	0.831151	0.975508	1.34729	1.12496	0.923417	1.03483	1.08947	1.05366	1.15138	1.01	1.01923	1.18749	1.33441	1.15623	1.0499	1.1514	1.12214	1.03289	1.15287	1.0016	1.08444	1.27377	1.06355	1.50642	1.15439	1.16324	1.13241	1.14831	0.972906	1.15146	1.06893	1.10436	1.11879	1.05553	1.11936	1.08459	1.13772	0.847643	1.10287	1.09524	1.04283	1.03449	1.00003	1.05945
	65.912	0.772997	0.710881	0.918364	1.07208	0.876084	0.705734	0.946014	0.82179	0.99959	1.04757	1.04386	1.13228	1.21103	1.09258	1.09438	1.25635	1.60276	1.10883	1.15084	1.16074	1.08848	1.10772	1.14229	1.22276	1.15041	1.20923	1.00794	1.43689	1.11052	1.61853	1.1177	1.13826	1.02658	1.32294	1.18049	1.08295	1.0631	1.06078	1.51222	1.15935	1.25547	0.891203	1.1993	1.18517	1.15866	1.00954	1.10983	1.04953
	70.62	2.31068	1.26939	1.31755	1.20503	1.48245	1.36427	1.44221	1.57896	1.00928	1.03734	1.33296	1.48739	1.28549	1.10062	1.13374	1.31373	1.86156	1.24708	1.19389	1.2411	1.1679	1.16369	1.14052	1.60261	1.35749	1.61157	1.29509	1.86403	1.48262	3.59166	1.08434	1.13962	1.04192	1.79828	1.44854	1.3503	1.24284	1.35175	1.93562	1.33314	1.59379	1.27058	1.12797	1.29667	1.18741	1.02583	1.239	1.47332
	75.328	2.40342	1.21212	1.64988	1.26027	1.51194	1.23606	2.0006	1.68028	1.26198	1.08396	2.24459	2.36638	2.5778	1.47368	1.80453	1.70696	2.60348	1.30429	1.32668	1.57012	1.16859	1.33664	1.3174	1.86859	1.48702	1.57222	1.62401	2.19244	1.31451	3.89132	1.18013	1.28614	1.17566	2.58797	1.7201	1.79231	1.25125	1.53314	2.42733	1.74454	2.21637	1.67675	1.22007	1.71071	1.40849	1.32267	1.60266	1.67083
	80.036	3.51207	1.75106	1.64803	1.6709	1.83434	1.62717	2.44505	1.8671	1.37148	0.924986	2.91498	2.95868	2.57545	1.90776	1.39384	1.95368	2.45172	1.59906	1.37316	1.72837	1.28933	1.50221	1.57885	2.19288	1.63946	2.20411	1.87283	2.78749	1.6946	4.97319	1.20849	1.41736	1.25077	3.21102	2.0243	2.33378	1.60284	1.80418	2.58639	1.99941	2.96578	1.99786	1.27139	2.18017	1.73183	1.57132	2.15174	2.7744
	84.744	4.0113	1.88531	2.27062	1.77741	2.0857	2.1754	2.70487	2.44324	1.52572	1.35843	3.09535	3.69003	3.65963	3.19832	1.60541	2.14655	3.30543	1.87722	1.68609	1.82559	1.35527	1.63776	1.6994	2.64512	1.92964	2.81978	2.16614	3.21688	1.99253	4.84983	1.49364	1.75778	1.42155	3.81236	2.19319	2.6212	1.75875	2.03668	2.93262	2.75633	3.22539	3.2336	1.45111	2.5988	1.97612	2.37526	2.37212	2.84445
	89.452	4.92799	2.271	2.63561	2.33501	1.35752	2.54463	3.84937	2.47477	2.01125	1.09844	3.52753	3.93557	3.82145	3.52335	1.89718	2.31293	3.36107	2.39312	1.64562	2.16058	1.50923	1.6337	1.95145	3.11494	2.42372	3.11685	2.71491	3.34087	2.37726	4.61938	1.49602	2.03507	1.4129	4.35614	2.35497	2.81174	2.09326	2.07318	3.09173	2.95917	3.5149	3.52563	1.58826	2.99063	2.3918	2.81629	2.83736	3.39994
	94.16	4.13255	2.20428	2.54517	2.44507	1.1393	2.65865	3.50186	2.84137	2.16683	1.55918	3.91723	4.27313	4.53618	4.07539	1.96582	3.43975	4.09535	2.61671	1.84201	2.53531	1.57484	1.93937	1.9808	3.46188	2.5345	4.2776	3.08481	4.44049	2.31211	4.91103	1.54966	2.11636	1.49164	4.38997	2.67048	2.91817	2.24803	2.17243	3.18851	3.29701	3.6733	3.59981	1.7365	3.77832	3.16184	3.99231	3.08211	4.13699
	98.868	5.51497	2.47669	3.56836	3.39973	2.76413	2.7403	4.34208	3.38456	3.05878	1.66483	4.47423	4.05602	4.55441	4.32467	2.38273	3.47841	3.93556	3.00395	1.93878	2.69767	1.60119	2.39216	1.99588	4.09208	2.85261	4.38852	3.66734	4.41971	2.50376	5.20505	1.62953	2.6475	1.68275	4.42288	2.76937	2.87949	2.41427	2.42883	3.32929	3.42464	3.74913	4.27686	1.83547	4.27588	3.65479	4.45642	3.37427	4.26955
	103.576	5.52498	2.95594	3.27746	3.32647	3.06464	3.86711	4.94688	2.75583	2.83301	1.94646	4.66956	4.58199	4.80846	4.61026	2.86709	4.35756	5.02228	3.47313	2.10639	2.90985	1.644	2.41774	2.15364	4.63273	2.70207	4.5822	3.36806	4.20369	2.87634	4.48643	1.82415	2.61185	1.94867	4.602	2.95859	3.00751	2.32984	2.42761	3.4423	3.70928	3.73748	4.26149	2.0006	3.98882	3.73054	4.84554	3.2477	4.08241
	108.284	6.46794	3.23041	4.29409	3.19683	3.30911	4.81919	6.37746	2.88787	2.89335	2.08741	4.75487	4.38091	4.82104	4.90507	2.5522	4.24398	4.9071	3.86871	2.16711	2.98882	1.85381	2.78547	2.80596	4.50463	2.80723	4.94118	3.43579	5.30626	3.11227	5.04409	1.88155	3.00189	2.01096	4.72681	3.08332	3.14935	2.53833	2.45715	3.51456	3.8753	3.76834	4.55656	2.07779	4.14456	3.94779	4.23144	3.35554	4.14935
	112.992	6.54484	3.74928	3.53343	3.19408	3.62892	5.25596	6.79176	3.50065	3.11799	2.23018	4.78216	4.33052	4.59412	5.05774	3.27893	4.82587	5.62444	3.99296	2.30774	3.05336	1.92163	2.77843	2.91342	4.66357	3.50771	5.54905	3.73017	5.63617	2.66925	5.37138	1.98108	3.17783	1.97811	4.6344	3.33088	3.29449	2.72038	2.83661	3.82068	4.02889	3.89526	4.55598	2.22636	4.40359	4.51623	4.42791	3.27543	4.51547
	117.7	5.43075	3.0167	3.1598	2.49088	2.85134	4.83779	5.26402	3.25984	3.78779	2.27446	5.05979	4.62644	4.83283	5.47879	3.25263	4.60382	6.02213	3.68027	2.29038	3.07268	2.00494	2.88693	3.09434	4.0073	3.30926	5.3213	3.97028	5.99368	2.83851	5.14087	2.15791	3.50109	2.17305	4.84629	3.44335	3.49099	2.92229	2.99439	3.67296	4.00006	3.8977	4.845	2.65235	4.32214	4.32218	4.32744	3.63423	4.09994
	122.408	5.96259	2.76078	3.95561	3.33281	3.28127	4.22048	4.95609	3.33848	3.65095	2.17279	5.004	4.47373	5.04074	5.99712	3.96121	5.34788	6.40029	3.77858	2.38951	3.00128	2.12389	3.11873	3.22878	4.6975	3.35156	5.98191	3.64428	6.26207	3.38874	5.1467	2.08768	3.71807	2.16547	4.57898	3.49913	3.40701	3.06248	3.02713	3.82388	4.1069	3.8584	5.12765	2.80594	4.83542	4.91979	4.94616	3.92641	4.70067
	127.116	5.71181	2.49875	5.16361	3.60731	2.99648	4.76411	4.53922	3.12589	3.5684	2.46036	4.91668	4.56513	5.1093	5.69988	4.04586	5.07516	6.2111	3.75188	2.40639	3.06571	2.12702	3.30128	3.59009	4.90485	3.18979	6.14114	4.00075	6.2604	3.47326	5.42642	2.2285	3.90476	2.30423	4.70099	3.53657	3.34033	3.02677	3.0888	3.79167	4.09202	3.81568	4.70344	2.79186	4.31823	4.89893	4.29084	3.96977	3.98289
	131.824	5.21628	3.37841	3.80365	3.38812	3.38417	5.04405	6.51581	3.73367	3.52994	2.88497	4.95451	4.98473	5.05644	6.12804	4.38391	6.08171	7.13877	3.71598	2.43741	2.96872	2.28605	3.33087	4.03709	4.59668	3.5362	6.17184	3.72175	6.26207	3.57251	5.50078	2.13792	3.75355	2.27446	4.72146	3.58343	3.48264	3.04926	3.23026	3.76595	4.19503	3.78489	5.45575	2.83605	5.15099	5.51997	5.10068	4.38104	4.53368
	136.532	4.97323	3.20072	3.9767	3.18792	3.21626	4.65138	5.47583	3.132	3.65764	2.91793	5.00834	5.19063	5.1788	6.00548	4.26865	5.94279	7.06556	3.91062	2.46957	2.98552	2.46664	3.20558	3.67179	5.27328	3.50863	5.98274	4.1696	6.71043	3.93252	5.43144	2.24784	4.08249	2.57648	4.82129	3.69802	3.65516	3.24922	3.20337	3.72159	4.24255	3.90721	5.35703	3.04955	5.04732	5.31561	5.20223	4.25992	4.71424
	141.24	5.69123	3.8068	4.6431	4.02694	3.92826	4.38865	5.47392	3.8479	3.61044	2.95885	5.2171	5.05806	5.1928	6.07689	4.50053	6.31238	7.85989	4.11626	2.46641	3.09055	2.39846	3.43289	4.13015	4.64801	3.32253	5.93683	3.92784	6.67625	3.61906	4.83262	2.32673	4.18992	2.51607	4.96696	3.74856	3.59426	3.28624	3.09056	3.44675	4.28455	4.02878	4.84737	2.87667	4.95768	5.55252	4.70267	4.40712	4.12948
	145.948	4.94501	3.47387	3.9777	3.81642	3.13802	4.12142	5.64244	4.12047	3.8504	2.77369	5.12915	4.88567	5.12661	6.1173	4.46027	6.14107	7.40924	3.96594	2.45814	3.07184	2.48682	3.37176	3.85081	4.78738	3.48573	6.27696	4.30657	7.08855	3.78211	5.62896	2.31559	4.13506	2.21569	4.92762	3.67034	3.63607	3.14695	3.11144	3.51397	4.20985	4.04127	5.01875	3.09806	5.42229	5.752	5.26505	4.36888	4.60593
	150.656	4.75861	3.65712	4.85998	4.25886	3.01901	3.80415	5.09771	4.19093	4.12483	3.16508	5.34991	4.69484	5.10322	6.23844	4.52981	5.97828	8.05516	4.02959	2.60856	3.10533	2.52787	3.35849	3.69538	4.82985	3.40425	6.02884	3.6977	5.79926	3.97082	5.21003	2.24958	4.22128	2.25382	5.02223	3.83471	3.78816	3.22524	3.12154	3.57361	4.30225	4.07459	5.05368	3.0915	5.5274	5.68886	4.82646	4.73718	4.4176
	155.364	5.05623	3.55941	4.65558	4.09549	3.3245	4.69377	5.48057	3.83236	3.95526	3.22918	5.24066	4.98835	5.1915	5.9166	4.48284	5.93039	7.62393	3.91618	2.62087	3.01484	2.59246	3.34102	3.60852	5.78939	3.75822	5.92412	4.25765	6.51197	3.87716	5.21572	2.3255	4.28402	2.34918	5.06862	3.78077	3.80779	3.23105	3.33016	3.6125	4.36302	4.07787	4.99884	2.95914	5.06908	5.45451	4.38284	4.59929	3.84109
	160.072	4.93831	3.19026	4.08648	4.19294	2.54321	4.32385	5.51804	2.6031	3.95317	3.44295	5.04167	4.88518	5.11498	6.24243	4.73163	5.67769	7.9164	3.30523	2.70384	2.79134	2.45987	3.49293	3.52067	5.68825	2.99645	5.94828	3.34386	6.48844	3.9505	5.00291	2.32254	4.41525	2.29966	4.61754	3.91257	4.01823	3.14863	3.16802	3.63085	4.4768	4.32437	4.27608	3.18379	5.82923	5.39381	4.30688	4.6662	4.23022
	164.78	4.24216	3.01115	4.00697	4.51035	3.73354	4.292	4.81831	2.47336	3.82205	2.90706	5.1129	5.04047	5.22961	6.05708	4.90237	5.1634	7.49964	2.73557	2.68232	2.84178	2.59008	3.4947	3.63774	4.96857	3.54772	6.82949	4.20761	6.17127	3.60703	5.65946	2.32948	4.4486	2.41764	4.85167	3.80477	3.94398	3.03719	3.14787	3.50217	4.37098	4.22647	4.85301	3.03492	5.27886	5.49524	5.00027	4.48925	4.5401
	169.488	4.5009	2.89533	3.3802	4.22887	3.25659	4.79483	4.35037	3.23962	3.99503	3.06762	4.68219	5.27128	4.83992	5.85254	4.90958	4.67402	7.659	2.51797	2.51752	2.53362	2.30689	3.51517	3.42522	5.06446	3.41394	6.641	3.82139	6.19478	3.43869	4.77836	2.19593	4.31431	2.75695	4.71329	3.95237	4.082	3.16789	3.2726	3.60141	4.22683	4.22849	4.36662	3.16177	5.76215	5.48815	3.94524	4.63888	3.77501
	174.196	4.11573	3.09625	3.93847	4.22474	3.25705	4.61106	4.95213	3.18673	3.77782	2.92229	5.16471	5.11428	4.93963	6.17067	5.43685	4.37697	7.08329	2.50699	2.46962	2.6742	2.23758	3.58594	3.51924	4.87499	3.74768	5.65889	3.55032	4.54831	3.08616	5.03957	2.15162	4.12011	2.84317	4.90927	3.75942	3.88698	3.02	3.17922	3.53926	4.19024	4.01986	5.02571	3.09173	5.34438	5.98405	4.08726	4.55631	4.01156
	178.904	3.88638	2.97629	4.3798	3.84375	3.03013	3.34242	4.21333	3.33698	4.23601	2.81842	4.82228	5.32563	5.0956	6.16615	4.59596	4.69902	6.67961	2.21245	2.29186	2.51035	1.8195	3.52731	3.44702	4.68133	3.16108	5.62651	2.72929	3.73917	2.57189	5.21143	1.89474	4.1643	2.80674	4.78286	3.78441	4.02305	3.05417	3.22576	3.45432	4.22588	4.10132	4.31958	3.21744	5.82543	6.1776	4.66576	4.6088	3.68069
	183.612	4.42377	2.77452	5.18695	4.18853	2.65451	3.29044	4.54969	2.85001	4.06871	2.97006	5.03566	5.29057	5.39566	5.69427	4.65919	4.46415	6.41231	1.98943	2.20515	2.59487	1.81763	3.20191	3.28576	3.94832	3.16382	5.36508	3.39769	4.51327	3.45543	5.2312	1.7468	3.72513	2.83456	4.74873	3.67695	3.93309	3.02859	3.01672	3.45458	4.34055	4.06384	4.85236	3.11834	5.69505	5.56939	4.49445	4.69736	4.07285
	188.32	3.75556	2.30167	4.45043	3.35915	2.67565	3.33365	4.58727	2.55651	4.42165	3.1183	4.96338	5.06753	5.00891	6.05856	3.95649	4.15295	4.48463	1.77907	2.01434	2.46	1.51397	3.30634	3.14463	3.69043	3.08908	5.40641	3.55695	4.89601	3.2515	5.02837	1.87853	3.81491	2.60192	4.81094	3.66706	4.02931	2.90925	2.92801	3.3356	4.33009	3.99669	4.27321	3.06228	6.10719	5.61726	5.29198	4.89047	3.87428
	193.028	4.02827	2.37696	4.24816	3.09383	2.93137	3.3491	4.75852	2.60624	3.88339	2.72182	4.93088	5.02792	5.49703	5.95723	3.80652	3.96319	4.35657	1.74032	1.93489	2.39233	1.35092	2.96442	2.91436	3.51764	3.1983	6.39971	3.86838	5.32628	3.54838	4.29204	1.86014	3.70412	2.50007	4.93761	3.59796	3.92858	2.83132	2.79868	3.27836	4.4269	4.17208	4.61476	3.02189	6.04679	5.7051	4.15627	4.57492	3.29476
	197.736	4.10883	2.45909	3.55283	2.99856	2.36469	4.68196	4.5519	2.28967	4.03923	3.02911	5.04331	5.13338	5.03799	6.06324	4.10542	3.64515	3.4482	1.52301	1.81782	2.59993	1.30924	2.63729	2.76509	3.22782	2.68015	5.3478	3.6455	5.48709	3.30687	4.14038	1.72796	3.6942	2.35119	4.86222	3.82901	3.92534	2.88062	2.86084	3.32631	4.379	4.20585	3.6632	2.99135	5.97899	5.66319	4.3211	4.54096	4.23503
	202.444	3.80662	2.39904	4.47268	2.78096	2.46226	4.50181	4.77592	2.37761	4.16651	3.30319	4.89924	5.12125	5.02077	6.1903	3.87112	3.432	3.19186	1.59129	1.79621	2.39289	1.19176	2.21216	2.65065	3.4248	2.79308	5.60772	3.59427	5.06768	3.15303	4.87387	1.81295	3.40426	2.23548	5.04383	3.61359	3.7626	2.93791	3.11402	3.29652	4.42985	4.25692	4.46361	2.9147	5.55384	5.2706	4.04922	4.74532	3.83979
	207.152	4.13584	3.314	4.62916	2.41615	2.7171	6.18596	6.6805	2.1035	4.06538	3.11703	4.80821	5.71037	5.22473	6.26666	4.26193	3.4302	2.88317	1.39616	1.60962	2.32548	1.23556	1.95456	2.26809	2.93296	2.29029	5.31256	3.52264	5.38227	3.12739	3.7378	1.69608	3.20924	2.42914	4.96258	3.74104	3.87569	2.79923	2.95891	3.31859	4.31198	4.24669	4.33555	2.6361	5.46858	4.7312	4.18318	4.75101	3.70157
	211.86	3.91584	3.22172	4.53603	2.14767	2.46823	5.0183	5.41943	2.50257	3.51021	2.91257	4.69156	5.30863	4.80978	5.77442	3.8688	3.11516	2.91069	1.40631	1.62156	2.35175	1.24795	1.82062	2.26227	3.05973	2.05876	4.15281	3.11104	4.69145	3.00891	4.23516	1.69771	2.96307	2.34675	4.63609	3.52766	3.74032	2.86798	2.89686	3.36169	3.98714	3.99389	4.74572	2.74431	5.33668	5.17468	4.05696	4.7594	3.01262
	216.568	3.59584	2.45808	4.56883	2.23654	2.4229	4.20791	4.75534	2.69132	4.49118	2.62085	4.81561	5.2281	4.86581	6.38083	3.1452	2.78499	2.47117	1.35603	1.56252	2.08309	1.27272	1.73843	2.01804	2.93433	1.82116	4.80371	3.58935	4.15091	2.79531	4.43303	1.66741	2.87024	2.37123	4.80884	3.6799	3.99327	2.86004	2.82774	3.38633	3.95566	4.14573	4.04128	2.57741	5.15206	5.17343	4.19234	4.40085	3.92717
	221.276	3.70868	2.40207	4.76713	2.23097	2.06407	3.10766	4.69549	2.6938	4.44019	2.35148	4.73211	5.16681	4.93424	5.90371	3.30366	2.573	2.66617	1.35758	1.55686	2.02814	1.17448	1.77051	1.88012	2.68684	2.09315	4.87611	3.05056	4.41423	2.81054	4.84636	1.54174	2.62013	2.14798	4.63733	3.50868	4.15586	2.74816	2.90188	3.33234	3.78404	4.36993	4.54721	2.57929	4.942	5.23851	3.49758	4.28348	3.50097
	225.984	2.62549	2.19099	3.8391	1.77585	2.02466	2.25435	4.20431	2.72815	4.16651	2.63227	4.87661	5.16262	4.96941	5.94976	2.88531	2.82673	2.5508	1.41599	1.37743	2.07771	1.07828	1.85926	1.64028	2.46536	1.84838	5.25534	3.13624	2.87654	2.37212	4.79004	1.42187	2.95634	2.19832	4.64201	3.63421	3.94219	2.71937	3.07311	3.31934	3.98377	4.07484	4.10243	2.13006	5.17266	4.93142	3.67523	4.14058	3.83189
	230.692	2.91279	1.98765	3.9138	2.07377	2.29808	1.65606	5.13067	2.27421	4.35484	2.47129	4.96924	5.24611	4.99852	6.04839	3.03068	2.88913	2.46213	1.38664	1.41643	1.93404	1.09372	1.64873	1.74612	2.38199	1.83219	4.63922	3.03954	2.89674	2.40896	5.04652	1.33854	3.00106	2.05075	4.78349	3.47041	3.67458	2.73911	2.86131	3.39597	3.96592	3.84039	4.26736	2.42118	5.35211	5.24735	4.18496	4.41316	3.33406
	235.4	2.98814	1.75763	4.28695	2.10094	2.00054	1.93353	4.58426	2.48689	4.02035	2.6471	4.78704	5.05746	5.03036	5.59363	2.8525	2.73331	2.38285	1.31018	1.34751	1.82331	1.08666	1.59543	1.5236	2.18756	1.84072	3.65808	3.04076	2.465	2.20494	4.92312	1.32368	3.07705	1.86317	4.78236	3.44376	3.79902	2.59306	2.85897	3.31439	4.13419	3.84486	4.30136	2.34886	5.06602	5.10152	3.84358	4.2961	3.6614
	240.108	3.18582	1.67526	2.82086	1.93043	1.52665	2.04199	4.51538	1.33202	3.79237	2.20792	4.6508	4.94794	5.09075	5.52601	2.69785	2.74159	2.39399	1.18208	1.33347	1.6616	1.04918	1.43353	1.50328	2.18943	1.85005	3.7809	3.37954	3.95925	2.49904	4.61818	1.39027	3.08478	1.86975	4.8112	3.36185	3.67428	2.61917	2.86277	3.24248	4.04664	3.9028	4.50789	2.22208	4.67513	4.58409	3.24428	4.07327	3.09217
	244.816	2.51569	1.31548	3.85163	2.04465	1.25113	1.66242	2.22713	1.15504	3.75845	2.43446	4.81473	5.40585	4.71446	5.41037	2.74231	2.44593	2.40794	1.1662	1.34276	1.58479	1.10976	1.3514	1.38093	2.58711	1.55827	3.00623	3.14235	3.70344	2.09268	4.55591	1.30503	2.90773	1.55288	4.71341	3.23587	3.69142	2.59329	2.84995	3.17981	3.85673	3.95437	3.9912	2.43194	4.67604	5.07807	3.4756	4.29531	3.44647
	249.524	2.69822	1.50822	3.11188	1.68135	1.72157	2.07463	3.07151	1.20458	4.01734	2.31347	4.78248	4.93721	4.84311	5.52288	2.70514	2.38621	2.25845	1.23353	1.24417	1.43249	1.00181	1.33997	1.31202	1.90982	1.51898	3.07683	2.86066	3.42106	2.05482	5.09828	1.27943	2.67387	1.57537	4.68731	3.14199	3.73472	2.60763	2.76995	3.18868	3.67854	4.00704	4.5108	2.24197	4.32509	4.56898	3.58281	4.14993	3.0865
	254.232	2.41737	1.36461	2.12628	1.5029	1.59941	2.25822	2.93266	1.04966	4.21252	2.42163	4.50605	5.13255	4.73033	5.51938	2.96771	2.29618	1.90854	1.15461	1.17928	1.31881	1.05833	1.26945	1.36672	1.93317	1.40227	2.20808	2.76747	3.47022	1.9904	4.52357	1.23725	2.51071	1.48834	4.47304	3.21348	3.67937	2.41235	2.61484	3.08008	3.45974	3.89356	3.64067	2.23237	4.35807	4.55883	3.56975	4.18255	3.6849
	258.94	3.22495	1.46403	1.78692	1.70107	1.47583	1.96114	2.85462	2.01463	3.71198	2.52239	4.51381	4.60699	4.97866	5.00042	2.94863	2.14236	2.20397	1.13106	1.23972	1.3435	1.09379	1.20452	1.29284	1.65481	1.48762	2.02243	3.48838	2.98238	1.74318	5.22789	1.23595	2.28393	1.42714	4.47372	3.07314	3.65194	2.28859	2.61755	3.01095	3.41379	3.72484	4.22871	2.15883	4.29827	4.44904	3.827	3.96811	3.07752
	263.648	2.18064	1.33214	1.55856	1.49564	1.11718	1.7312	1.77414	1.06743	4.25399	2.48933	4.32175	4.81592	4.78998	5.07733	2.78411	2.18271	1.91353	1.13798	1.19075	1.18389	0.999058	1.1365	1.18316	1.58924	1.4771	1.73788	2.94948	3.47963	1.86335	4.94264	1.09257	2.07173	1.58204	4.37866	3.02277	3.5726	2.1045	2.63405	3.03252	3.3912	3.75202	3.84553	2.14038	4.26428	4.64122	3.61083	4.02462	2.94719
	268.356	2.54766	1.4701	1.17081	1.26827	1.631	1.48789	2.44446	2.15063	3.89619	2.11192	4.27023	4.81713	4.85381	5.38252	2.8526	2.09426	2.08619	1.16537	1.14841	1.1498	1.12669	1.04444	1.25462	1.66229	1.37252	1.68466	2.58586	2.88618	1.78176	4.31086	1.1529	2.16789	1.47233	4.38371	2.83721	3.53321	2.03813	2.42088	3.01942	3.1992	3.85758	4.18174	1.89953	4.1023	4.3027	3.61253	3.65879	2.57084
	273.064	2.29587	1.33221	1.58832	1.41297	1.62489	1.6179	2.00945	2.01965	3.50842	1.93396	4.06359	4.83301	4.59469	5.14019	2.62013	2.19383	1.78342	1.10563	1.16262	1.15678	1.07135	1.04457	1.22551	1.41643	1.29247	1.58235	2.92836	2.87096	1.46398	4.35512	1.14604	2.14773	1.2983	4.22505	2.82862	3.57875	2.02038	2.50334	2.98699	3.13419	3.67353	3.71363	1.76598	3.81023	4.05327	3.07748	3.6466	2.41835
	277.772	2.28676	1.26199	1.44931	1.44032	1.33499	1.44943	1.76256	1.48101	3.56093	1.93075	3.8271	4.3629	4.50105	5.21626	2.39544	2.15413	1.7446	1.07075	1.16145	1.08771	1.02242	1.02716	1.07326	1.55062	1.37205	1.74463	2.66622	2.96855	1.58816	4.71144	1.1893	2.09851	1.36107	4.1262	2.80901	3.5283	1.98591	2.48166	2.88835	3.06756	3.61443	3.84743	1.68357	3.76836	3.26165	3.31567	3.51199	2.01459
	282.48	2.07897	1.31068	1.50735	1.38651	1.43971	1.48468	1.88954	1.45164	3.49766	2.0538	3.86451	4.57485	4.299	4.97089	2.11383	2.08353	1.63655	1.1106	1.12575	1.1382	0.885733	0.93958	1.11618	1.47472	1.11104	1.16718	2.4819	2.36212	1.38188	3.973	1.14995	2.03464	1.31875	3.69192	2.80048	3.51864	2.00524	2.33548	2.92364	3.02185	3.55864	3.86699	1.59483	3.51158	2.7533	3.37351	3.76023	2.23713
	287.188	1.78151	1.29365	1.57613	1.38651	1.05571	1.22231	1.69421	0.970907	3.63286	1.91224	3.92454	4.2208	4.2251	5.0338	1.78762	1.92706	1.63588	1.06647	1.11562	1.22182	1.01527	1.05348	1.06621	1.3701	1.10591	1.20134	2.55963	2.1523	1.42296	4.40792	1.10202	1.97857	1.36293	3.71865	2.74311	3.42142	2.01513	2.27233	2.83105	2.9938	3.68916	4.10818	1.74111	3.37554	2.21037	2.57248	3.66655	1.86056
	291.896	1.60056	1.16906	1.16014	1.4958	0.877173	1.08126	1.58139	0.914111	3.46908	1.89987	4.05984	4.39651	4.61741	4.85207	2.05176	1.93932	1.5888	1.00379	1.14653	1.13503	1.07801	1.00715	1.11823	1.20667	1.13945	1.29381	2.7311	2.22333	1.39013	4.35333	1.10174	1.88929	1.38278	3.49505	2.73012	3.4946	1.99211	2.33839	2.91202	3.05357	3.78615	3.62412	1.70676	3.06694	2.03446	2.44943	3.53031	1.7262
	296.604	1.57248	0.997305	1.14008	1.25342	1.27712	1.25658	1.39869	2.16283	3.55496	1.60672	3.97053	4.12599	4.59308	4.68245	1.99165	1.8899	1.56794	1.10436	1.08383	1.08383	0.995806	1.00872	1.07369	1.46782	1.08382	1.23878	2.37285	1.24592	1.00708	3.17688	1.1388	1.79537	1.37313	3.41796	2.67305	3.29509	1.78194	2.33675	2.79657	3.00915	3.5561	3.43852	1.68954	3.29227	2.04147	2.18638	3.60817	1.8536
	301.312	1.70226	1.17838	1.20825	1.2128	1.3061	1.39363	1.56142	2.32017	3.42393	1.70531	3.8872	4.44408	4.54339	4.52278	2.01316	2.00191	1.60254	1.02527	1.08357	1.02189	0.95372	0.994075	1.10623	1.47479	1.22272	1.24686	2.38507	1.94679	1.25762	3.84793	1.09332	1.57405	1.23099	3.14868	2.71973	3.40817	1.88978	2.36117	2.90364	2.72585	3.67416	3.14214	1.4677	2.99177	1.95948	1.88185	3.39985	1.58945
	306.02	1.79724	1.14151	1.17735	1.24948	0.986621	1.23165	1.49174	0.993292	3.05881	1.65441	3.89173	4.31663	4.43876	4.29972	2.01983	1.90023	1.52317	1.09699	1.09205	1.02055	0.997924	0.952426	1.01585	1.32037	1.06251	1.3021	2.19899	1.80402	1.3002	3.9376	1.13645	1.52024	1.29165	3.30595	2.52127	3.23597	1.75499	2.45349	2.74771	2.60477	3.61214	3.32746	1.51603	3.09036	1.9788	2.0316	3.45884	1.39854
	310.728	1.66355	1.11918	1.24514	1.38318	1.16315	1.29447	1.49969	0.970883	2.71037	1.37766	3.63489	4.15491	4.36572	3.88493	2.09588	1.98402	1.5049	1.08722	1.06649	1.01735	1.05951	1.06306	1.06589	1.30115	1.04965	1.14464	2.31418	1.70216	1.41072	3.87988	1.1047	1.36493	1.28139	3.21645	2.38331	3.12591	1.78803	2.16486	2.77698	2.14441	3.43994	3.35611	1.46873	2.987	1.76456	1.75336	3.35217	1.3138
	315.436	1.59673	1.15903	1.17843	1.32776	0.719266	1.49324	1.50834	0.977811	2.6149	1.5418	3.59969	4.03579	4.23782	3.83564	2.06987	1.95383	1.6103	1.07783	1.10675	1.05238	0.997772	0.92275	1.01898	1.26072	1.11961	1.10322	2.18419	1.29074	1.28182	3.31244	1.02901	1.46391	1.17479	3.37755	2.34735	3.08977	1.82138	2.12784	2.56933	1.99344	3.58276	3.46425	1.29055	2.66402	1.67334	1.6187	3.4161	1.34796
	320.144	1.88728	1.15801	1.24939	1.43027	0.733961	1.25046	1.61677	0.936229	2.50408	1.23415	3.31567	3.87494	3.50901	3.49297	1.77109	1.89047	1.42666	0.97259	1.04409	0.984677	0.969355	0.971946	0.996549	1.22425	1.02211	1.00526	1.7467	1.4448	1.24386	3.66121	1.06472	1.34335	1.1799	2.9607	2.24531	2.92806	1.61866	2.06459	2.46968	2.10724	3.39387	3.13891	1.47501	2.63123	1.60051	1.42301	3.53306	1.15687
	324.852	1.50854	1.0121	1.32373	1.46938	0.939579	1.3267	1.28306	0.978632	3.01548	1.81719	3.91538	4.41046	4.79806	3.94649	2.05263	2.00467	1.41776	0.994175	1.0125	0.996221	1.00358	0.951576	0.979954	1.06592	0.809289	1.15095	1.99175	1.08819	0.817478	2.9237	1.08341	1.41148	1.12156	2.9107	2.21645	2.91153	1.60756	2.0262	2.46967	2.11522	3.39317	3.0756	1.33443	2.51401	1.55701	1.4112	3.31983	1.10815
	329.56	1.42953	0.993186	1.12739	1.13698	0.978525	1.15248	1.2483	0.842594	3.06893	1.5097	3.22	3.83525	4.45812	3.15237	1.69507	1.85563	1.51703	1.01838	1.04793	1.02431	0.938643	0.982234	0.9743	1.3307	1.04756	0.991648	1.73861	1.27735	1.19786	3.06649	1.04052	1.38525	1.11082	2.81547	2.20454	2.81814	1.52559	2.06957	2.3973	1.96598	3.32347	3.07372	1.2643	2.18745	1.26899	1.24428	3.0106	1.11877
	334.268	1.33572	1.16426	1.18698	1.37319	0.863764	1.30268	1.37057	0.820292	2.50747	1.48306	2.92597	3.70987	3.98534	2.75739	1.6735	1.74402	1.25816	1.02686	1.03075	0.977446	0.98678	1.02482	1.07881	1.27991	0.840937	0.930393	1.68844	1.36684	1.07402	2.70982	1.02084	1.32841	1.09907	2.85223	2.10318	2.76569	1.52669	1.92709	2.1916	1.90364	3.32067	3.05249	1.31807	2.07455	1.48031	1.3124	2.85454	1.10348
	338.976	1.45298	0.959245	1.24279	1.31188	0.90758	1.35735	1.32307	0.779537	2.73725	1.78551	2.8047	4.09797	3.71005	2.87569	1.61425	1.70587	1.56008	0.837022	1.06992	1.04027	0.975714	0.979456	1.03427	1.04815	0.942432	1.05836	1.48392	1.1042	1.05944	2.44148	1.06093	1.26284	1.27056	2.6127	1.98094	2.74184	1.50796	2.02497	2.22774	1.7057	3.29336	2.94011	1.26433	2.00908	1.27632	1.38899	2.99682	1.269
	343.684	1.40799	0.989025	1.13345	1.36743	1.25412	1.12451	1.27242	1.44313	2.2349	1.44038	2.05442	3.4662	3.79456	2.29118	1.91978	1.4203	1.44155	0.926501	1.02541	0.99686	1.01242	0.957243	1.02922	1.25014	0.860297	0.953975	1.2252	1.25657	1.00239	1.80728	1.04771	1.40775	1.24465	2.78154	1.86816	2.56298	1.47257	1.91805	2.07685	1.62175	3.06127	3.09043	1.25101	1.81929	1.40294	1.65905	2.8815	1.01488
	348.392	1.40822	1.02153	1.05328	1.40987	1.10985	1.27464	1.21428	1.2592	2.29772	1.50301	2.12684	3.52551	3.73831	2.31767	1.72394	1.63879	1.32518	1.01656	1.05425	1.00344	1.01913	1.05602	0.979346	1.17555	1.04363	1.00885	1.21758	1.40899	1.0423	1.83321	1.05428	1.28635	1.20774	2.72199	1.81094	2.64689	1.4731	1.8006	2.07113	1.39721	3.15064	2.79345	1.345	1.74329	1.26927	1.2853	3.1181	1.1093
	353.1	1.31639	0.94392	1.16991	1.1944	1.07891	1.3661	1.28239	1.12465	2.57547	1.69969	2.08071	3.31277	3.7758	2.3469	1.70443	1.52798	1.50304	1.03248	1.00186	1.01474	1.01884	1.06481	1.10816	1.04821	0.912166	0.922227	1.15746	1.06944	1.12404	1.54708	1.0556	1.35014	1.1318	2.66029	1.88942	2.5997	1.34218	1.7968	2.06775	1.3657	3.01437	2.82451	1.31443	1.64013	1.42191	1.48689	2.97744	1.00029
	357.808	1.33752	1.08916	1.10417	1.08608	1.05729	1.04054	1.31994	1.1591	2.41703	1.57346	2.00355	3.53742	3.48522	2.32466	1.43745	1.56166	1.4991	0.930854	1.05264	1.06946	0.951742	0.936793	0.975654	1.14665	0.925803	0.939973	1.20325	1.19696	1.16749	1.51469	1.07068	1.27587	1.19088	2.57941	1.81562	2.55151	1.34825	1.81364	1.96963	1.34114	3.0354	2.3891	1.27087	1.54446	1.4264	1.12552	2.79076	0.994849
	362.516	1.42281	1.05658	1.06908	1.06433	1.03806	1.1457	1.32085	0.946574	2.31386	1.51405	1.99131	3.68395	3.61824	1.96599	1.38797	1.48684	1.33324	0.952953	1.00588	0.929794	1.0047	0.992739	0.938234	1.13856	0.905192	1.06349	1.24524	1.06978	1.06774	1.57632	0.987608	1.22522	1.14288	2.45633	1.63329	2.50358	1.33103	1.73505	1.98416	1.31891	3.16022	2.61385	1.23778	1.56442	1.54846	1.20875	2.60509	1.00772
	367.224	1.21366	1.0495	1.23074	1.16671	0.990661	1.016	1.28735	0.864813	1.94223	1.30735	1.77011	3.5653	3.48706	1.86086	1.35789	1.58911	1.52877	1.01484	1.11944	0.960515	0.977665	0.821918	1.03503	0.934408	0.940596	1.11008	1.23347	0.9204	1.00365	1.58154	1.01651	1.36147	1.1514	2.42627	1.57495	2.48848	1.2979	1.80374	1.89608	1.2894	3.01173	2.40001	1.36583	1.38062	1.36591	1.1045	2.60573	0.976742
	371.932	1.36331	1.0212	1.16628	1.14495	1.11458	1.16046	1.29523	1.09806	2.68112	1.33337	1.98789	3.43311	3.35367	1.69003	1.36757	1.57676	1.49593	1.03767	1.0377	1.00783	0.893655	0.937729	0.998073	1.08303	0.989616	0.96602	1.03715	1.11189	1.11061	1.39259	0.96796	1.45246	1.11875	2.37399	1.53229	2.27361	1.20155	1.71925	1.88178	1.28076	3.09119	2.57647	1.13265	1.65167	1.28876	0.977607	2.27973	1.0285
	376.64	1.20616	1.08448	1.05536	1.26817	1.15607	1.02633	1.19606	1.13563	2.50424	1.53748	1.90792	3.53011	3.23329	1.69979	1.4501	1.59244	1.39547	1.0134	1.03984	0.987526	1.0775	0.982875	1.07303	1.12666	0.996777	0.943557	1.21686	1.12424	1.01266	1.40881	0.960351	1.27795	1.0005	2.41325	1.46724	2.36147	1.21688	1.69514	1.83461	1.27876	2.98576	2.43811	1.23088	1.39254	1.32324	1.05173	2.5735	0.993365
	381.348	1.63762	0.992496	1.21979	1.10302	0.905983	1.01266	1.35465	0.960785	2.56868	1.40447	1.9075	2.94905	2.90256	1.57009	1.49717	1.46705	1.39062	1.06435	1.02108	0.980939	0.926768	0.963905	0.991183	1.10376	0.851213	0.903334	1.17326	1.19752	1.00514	1.24029	0.995302	1.37165	1.06386	2.56449	1.59204	2.07807	1.10294	1.50777	1.8034	1.31854	2.85537	2.4215	1.26611	1.49666	1.39983	1.13183	2.58272	1.05767
	386.056	1.92018	1.13287	1.25292	1.10444	0.81225	1.06383	1.39483	0.811708	2.08439	1.26421	1.89287	3.05136	2.81709	1.50298	1.56906	1.62692	1.40708	1.01326	1.02781	0.992066	1.07133	0.947498	0.977297	0.976815	0.881849	1.13345	1.04714	1.19347	0.964317	1.21953	1.02963	1.33991	1.08158	2.4877	1.64174	2.01533	1.11787	1.54315	1.6755	1.24615	2.6919	1.97376	1.13292	1.271	1.18754	1.1774	2.73327	0.94748
	390.764	1.40505	1.18813	0.982151	1.09176	0.863986	1.01443	1.17277	0.926174	2.22688	1.11542	1.7986	3.04274	2.53705	1.49584	1.40096	1.40439	1.24046	0.973915	1.05841	0.983474	0.954199	1.07426	1.09278	1.19651	0.942661	1.01895	1.03895	1.18013	0.965895	1.27399	1.0414	1.1999	1.00636	2.50063	1.46859	1.84893	1.2276	1.52875	1.61178	1.21269	2.38591	1.8846	1.08254	1.25748	1.29413	1.16735	2.56938	0.991981
	395.472	1.73109	1.10934	1.2482	1.29092	0.932963	1.0878	1.41728	0.878747	2.19441	1.18318	1.80358	3.48939	2.69012	1.39812	1.31667	1.56045	1.57924	0.988217	1.11835	1.01607	1.07134	0.964659	1.07781	1.1178	0.975214	0.902454	1.01037	0.992722	0.990872	1.1804	1.0036	1.32187	1.0578	2.3021	1.43758	1.84629	1.15415	1.4658	1.57416	1.19054	2.45781	1.59195	1.19886	1.36086	1.229	1.10344	2.23842	1.02015
	400.18	1.36265	1.03124	1.36963	1.24106	0.940793	1.12081	1.25501	0.911614	2.26046	1.08203	1.73239	3.28134	2.71769	1.3332	1.29958	1.47093	1.38462	0.991508	1.06246	1.04787	0.978595	1.03534	0.994991	1.05896	1.00018	0.985338	1.13338	1.46615	1.07964	1.38366	1.01317	1.31187	0.99977	2.17214	1.29826	1.85081	1.12145	1.32235	1.54067	1.13389	2.34332	1.6638	1.13231	1.28379	1.24296	1.16479	1.80041	1.02925
	404.888	1.61109	1.01023	1.23792	1.21801	0.932121	1.04504	1.32686	0.902374	1.87321	0.898377	1.65726	3.19418	2.15626	1.26407	1.36637	1.4213	1.33118	1.08427	1.00793	0.971168	1.02157	0.977232	1.11759	1.23787	0.951577	0.990311	1.14617	1.10669	1.05636	1.09222	0.986836	1.24651	0.987195	2.22906	1.30722	1.8047	1.11113	1.34316	1.53436	1.13706	2.27191	1.63019	1.10753	1.14266	1.29569	1.03194	1.93524	0.868858
	409.596	1.63671	1.04755	1.10009	1.23365	0.957107	1.03023	1.34154	1.0435	1.55548	0.825592	1.53006	2.86618	2.20276	1.21618	1.38325	1.26177	1.39301	1.08471	0.953199	1.03708	0.962367	0.972117	1.01109	1.12401	0.970469	1.03184	1.02802	1.06731	0.99813	1.1194	0.893364	1.34949	1.05483	2.21452	1.29264	1.71895	1.16743	1.2273	1.47771	1.07519	2.15097	1.52192	1.16829	1.39563	1.23287	1.01273	2.04917	1.02704
	414.304	1.33055	1.1645	1.10871	1.21502	0.989129	1.12758	1.08905	0.909439	1.66947	1.21644	1.51321	3.01161	2.14006	1.32131	1.26599	1.42553	1.54685	0.977782	1.04766	1.07894	0.972845	0.969521	1.06699	1.10423	0.747022	0.937222	0.804112	1.17617	1.02081	1.12215	1.03789	1.35819	0.993863	2.24152	1.39932	1.8254	1.17111	1.21466	1.42954	1.10704	2.07189	1.44552	1.18665	1.14373	1.1156	0.950481	2.14666	0.928818
	419.012	1.32325	1.00237	1.21392	1.134	1.12351	1.23879	1.32518	0.909776	1.87612	0.950105	1.54743	2.68883	2.11873	1.24581	1.29841	1.46565	1.37493	0.90214	1.02954	1.03091	0.958676	1.02597	0.97753	1.06136	1.03285	1.00872	1.03358	1.14582	1.03227	1.03057	1.04442	1.23035	1.11779	2.18058	1.34862	1.75553	1.09209	1.2179	1.4507	1.10525	2.05282	1.62662	1.12248	1.37	1.18594	1.02908	2.07839	0.948685
	423.72	1.39094	1.04687	1.27745	1.16812	0.999048	1.06808	1.2142	0.904923	1.80388	1.4749	1.47979	2.64717	2.01567	1.21263	1.29918	1.44559	1.70055	1.01581	1.0415	1.03028	0.902788	1.01648	1.02652	1.19972	0.883467	0.842581	0.873624	1.0365	1.12522	1.07192	1.04241	1.23896	1.02693	2.08191	1.28093	1.69354	1.0651	1.20993	1.42905	1.111	2.05385	1.43689	1.19494	1.26536	1.26754	0.936353	2.15879	0.92444
	428.428	1.43266	1.108	1.31552	1.26117	1.01891	1.14603	1.20138	1.00219	1.69865	1.12986	1.60893	2.1716	2.02559	1.22319	1.15924	1.34415	1.54629	0.98382	1.06249	1.07035	0.97815	0.959229	1.07703	1.00725	0.953512	0.974718	0.763748	1.1707	1.04158	0.995196	0.937397	1.22799	1.03922	1.98024	1.13512	1.55211	1.06831	1.16683	1.28267	1.14075	1.90691	1.42877	1.17606	1.32778	1.22101	1.08559	1.83437	1.17502
	433.136	1.38016	1.15609	1.25547	1.0905	1.02518	1.20805	1.46035	1.00399	1.76561	1.43649	1.50739	2.447	1.99545	1.1579	1.25362	1.38941	1.88922	0.97808	1.02313	0.949178	0.943243	0.963448	1.05178	1.12156	0.867305	1.00034	0.827233	1.0122	1.0693	1.03831	0.934151	1.27232	0.924113	1.93626	1.15376	1.52673	0.982505	1.19065	1.3268	1.15069	1.92965	1.23537	1.19398	1.1786	1.18288	0.869555	1.61366	0.971317
	437.844	1.47994	1.06767	1.16369	1.23187	0.969958	1.07791	1.23628	0.889094	1.76931	1.17038	1.65888	2.70463	1.99117	1.13496	1.24739	1.38485	1.52251	0.973277	1.04661	1.09783	0.94239	0.957209	1.09004	1.0404	0.830136	0.868391	1.1373	1.17346	1.02366	0.951513	0.968554	1.23719	0.97575	1.71998	1.15567	1.49054	1.03737	1.17336	1.27893	1.11621	1.80896	1.30533	1.19355	1.13808	1.27016	0.986432	1.43909	0.987691
	442.552	1.53768	1.0346	1.27724	1.15541	0.849346	0.938068	1.12977	0.906816	1.56106	1.10686	1.51757	2.67898	1.97951	1.16822	1.42023	1.38421	1.64968	1.08233	1.01992	1.00351	0.900037	0.958592	1.10757	1.11435	0.921012	0.857935	0.923556	1.20231	1.09146	1.10063	1.07009	1.2956	1.05258	1.64354	1.18663	1.48331	1.05189	1.09185	1.25831	1.1001	1.75848	1.44258	1.21643	1.16824	1.17779	0.9404	1.47664	0.964135
	447.26	1.41595	1.14192	1.20416	1.10915	0.909883	1.0574	1.19216	0.825538	1.81098	1.03871	1.40686	2.28618	1.78912	1.06824	1.38985	1.31831	1.48849	1.02701	1.0565	0.966829	0.936864	0.988201	1.03296	1.04462	0.902971	0.945841	0.980713	1.14918	1.01327	1.07827	1.00428	1.29691	1.11822	1.61861	1.13732	1.55794	1.09408	1.03124	1.2973	1.14212	1.65056	1.25714	1.16147	1.15577	1.22103	1.02447	1.34737	1.01341
	451.968	1.48405	1.05032	1.30251	1.23168	0.83863	1.11955	1.16267	0.893517	1.67104	1.09796	1.38142	2.21419	1.75145	1.10527	1.28137	1.3454	1.67091	0.944016	1.05219	1.05665	0.993123	1.07549	1.07319	1.08499	0.878123	0.876089	0.917469	0.997682	0.895927	1.0084	1.03622	1.29533	1.0391	1.56205	1.121	1.62317	0.987786	1.07826	1.20072	1.0944	1.41715	1.2108	1.16523	1.11951	1.26526	0.985721	1.37242	0.921836
	456.676	1.53203	1.19449	1.34263	1.17729	0.821848	1.14377	1.32248	0.875214	1.37684	1.08528	1.35828	2.00196	1.68406	1.14982	1.19143	1.36972	1.6206	1.06095	1.05337	1.03475	0.949197	0.918967	1.00582	1.09906	1.03574	0.84744	1.03636	1.07178	0.891025	1.12216	1.05926	1.3831	0.991687	1.43059	1.09189	1.68623	1.02395	1.09732	1.19996	1.11225	1.48274	1.20344	1.21579	1.23509	1.19434	0.984699	1.29731	0.951663
	461.384	1.40481	0.954056	1.21371	1.23069	0.802342	0.981367	1.21159	0.798039	1.67576	1.24166	1.54557	1.82584	1.63783	1.09867	1.09413	1.28695	1.54448	0.999801	1.07035	0.965839	0.989942	0.989367	1.02159	0.973512	0.881234	0.896364	0.858682	0.970497	1.08553	1.09437	0.96622	1.22956	0.973171	1.38437	1.07282	1.64806	1.07833	1.10138	1.11045	1.12656	1.3935	1.23274	1.18744	1.30079	1.20943	0.940471	1.39322	0.945982
	466.092	1.46626	1.09366	1.36391	1.15712	0.801942	1.09991	1.27364	0.846755	1.27802	0.815867	1.33726	1.84365	1.62475	1.09432	1.06039	1.35028	1.75467	1.02107	1.0177	1.0332	0.937519	1.00583	1.09195	1.28204	0.724156	1.01658	0.844006	1.19169	1.0349	1.05043	0.921087	1.35145	1.06008	1.4243	1.08278	1.52492	1.03592	1.10402	1.20441	1.09204	1.30401	1.31447	1.27368	1.16821	1.25479	1.01553	1.43299	1.01921
	470.8	1.36851	0.958561	1.081	1.16747	0.763241	1.12475	1.10512	0.805694	1.41413	0.942624	1.31781	1.97053	1.70979	1.21702	1.18615	1.39667	1.83449	1.01897	1.05006	1.02047	1.02694	0.936194	1.00907	0.968438	0.960872	0.962768	0.98791	0.963588	0.870086	1.16777	0.930664	1.42591	1.11726	1.2903	1.10653	1.41876	1.03362	1.03737	1.13311	1.08108	1.31721	1.29397	1.20427	1.3698	1.16864	0.937057	1.43518	0.956408
	475.508	1.36937	0.973037	1.27686	1.01384	0.806523	1.00748	1.17034	0.88776	1.1587	0.992336	1.27833	1.7787	1.61152	1.01974	1.11939	1.26924	1.83132	1.10683	1.06563	0.987415	0.890281	0.962769	1.02206	1.0539	0.948398	0.986515	0.934478	0.985345	0.925875	1.11875	0.982979	1.35343	1.07691	1.31806	1.11208	1.35574	1.0189	1.03705	1.11144	1.05956	1.33963	1.31188	1.21744	1.17149	1.25193	1.01137	1.34483	0.987212
	480.216	1.21626	0.999259	1.19762	1.13804	0.818766	1.01939	1.47011	0.88498	1.31254	1.09668	1.34699	1.88311	1.3728	1.07091	1.20415	1.1782	1.7938	1.06063	1.08448	0.986105	1.00685	0.924677	1.00827	0.999313	0.781112	1.06578	0.890315	1.04551	0.919694	1.07861	0.991142	1.31352	1.03956	1.31827	1.06611	1.38182	1.05453	1.02885	1.11399	1.0773	1.3154	1.28711	1.19832	1.19374	1.11257	1.03297	1.29638	1.03381
	484.924	1.39342	1.0267	1.10693	1.08193	0.849636	1.01274	1.43584	0.9234	1.22693	0.652836	1.22228	1.55134	1.31563	1.0203	1.10784	1.17802	1.81319	0.980999	1.03728	1.03937	0.944994	0.898376	1.08121	1.15187	0.983707	0.965108	0.871311	0.947248	0.931581	1.16573	0.98328	1.32903	0.971911	1.14129	1.09221	1.39295	1.00234	0.987611	1.08732	1.0828	1.26541	1.24416	1.31081	1.25805	1.19719	1.0394	1.32867	1.12865
	489.632	1.49625	0.901773	0.990406	1.05341	0.881937	1.15499	1.18319	0.891486	1.18364	0.868112	1.30352	2.33395	1.45782	1.11031	1.32443	1.3847	1.86912	1.08998	1.05566	0.990341	0.910097	0.9911	1.11621	1.10229	0.961901	0.890643	0.986219	1.04604	0.919519	1.01333	0.913004	1.21039	1.01402	1.15689	1.05725	1.38551	0.978762	1.00478	1.16318	1.07447	1.23908	1.24171	1.24191	1.25578	1.18173	1.0272	1.27621	1.04481
	494.34	1.3212	0.857777	1.42423	0.952809	0.52699	0.983263	1.01188	0.760189	1.18106	0.889246	1.3342	1.88729	1.47356	1.16715	1.18003	1.26212	1.8824	0.989688	1.00505	1.03404	0.994859	1.01862	1.02817	1.07857	0.868876	1.04691	0.962425	1.17383	1.00631	1.05248	0.878381	1.18131	1.0531	1.16795	1.07879	1.41783	1.04197	1.00998	1.14691	1.1169	1.28633	1.2874	1.22522	1.2137	1.3859	0.996671	1.29653	1.12593
	499.048	1.53382	0.892624	1.04885	1.13651	0.508288	0.838344	1.1413	0.704681	1.17872	0.909186	1.22631	1.8562	1.46573	1.06981	1.2383	1.23406	1.87959	1.07895	0.998038	1.01325	0.891835	0.907993	1.0218	0.967796	0.944528	0.91892	0.988645	1.08844	1.03602	0.984103	0.933346	1.23988	0.978752	1.17619	1.05296	1.3718	0.992109	1.01454	1.18342	1.07571	1.1462	1.35574	1.14137	1.23932	1.18638	0.941249	1.24916	0.986291
	503.756	1.46281	0.826302	0.993306	1.1184	0.480423	0.941877	1.13906	0.736954	1.07245	0.831855	1.30672	1.72589	1.40939	1.0379	1.25716	1.16856	1.88432	0.909417	1.06873	1.03848	1.00486	0.943492	1.05245	1.07572	0.987279	1.06405	0.875581	1.14342	1.07386	1.14999	0.812835	1.24021	1.00242	1.32152	1.05186	1.30472	1.09927	1.00478	1.14714	1.12737	1.14805	1.35968	1.23028	1.16369	1.17943	0.935723	1.27623	1.03842
	508.464	1.55924	1.02875	1.13306	1.11282	0.677374	0.899139	1.17852	0.773687	1.26855	0.885451	1.21143	1.44656	1.39318	1.20933	0.999287	1.3019	1.96168	0.957852	0.995329	0.993043	1.00344	1.00955	1.01474	1.0973	0.864265	0.921888	1.01553	1.04004	0.908144	1.14354	0.863882	1.34132	1.00545	1.22532	1.09618	1.26307	1.09049	1.01125	1.12349	1.0788	1.14112	1.38349	1.31911	1.13176	1.12787	0.807711	1.27722	0.995497
	513.172	1.44009	0.975202	1.32088	1.11436	0.898748	1.10387	1.28364	0.853449	1.20775	0.710501	1.21532	1.31719	1.25541	1.07153	1.00999	1.21707	2.15159	0.975335	1.09139	1.00732	0.97029	0.952507	1.12161	1.30731	0.908305	0.865357	0.900113	1.00584	0.982306	0.951797	0.918775	1.36628	1.0411	1.21883	1.05644	1.26211	0.970782	0.973108	1.0991	1.10489	1.06979	1.31451	1.30547	1.2591	1.27903	1.0604	1.26232	1.03295
	517.88	1.31772	1.03148	1.09063	1.12999	1.01013	0.999103	1.40051	0.839243	1.23903	1.04143	1.20953	1.56317	1.29716	1.13597	1.01889	1.26813	1.91227	0.965413	1.03611	0.991327	0.916057	0.943469	1.14094	0.984747	0.864576	0.683516	0.869701	0.997025	0.878683	0.955031	0.903827	1.27915	0.972694	1.23308	1.03975	1.17429	0.976443	0.993687	1.13936	1.09948	1.12914	1.23602	1.24724	1.11925	1.18406	0.90368	1.24002	1.01574
	522.588	1.52918	0.942982	1.23259	1.20654	0.957536	1.18948	1.27032	1.00272	1.08046	0.795137	1.22508	1.29683	1.25912	1.12517	0.970072	1.13411	1.86793	1.03466	1.05246	0.975889	0.952583	0.915049	1.0102	1.0725	0.856322	0.838568	0.834107	0.98221	0.985676	0.929683	0.978755	1.31275	0.930961	1.10037	1.03703	1.17892	1.00154	1.00776	1.0246	1.11697	1.12567	1.2492	1.13553	1.08574	1.11412	1.06215	1.18194	0.986782
	527.296	1.65423	0.946357	1.11931	1.2908	1.00946	1.58623	1.28978	0.998153	1.37821	0.998687	1.15636	1.28321	1.419	1.09087	1.07316	1.25703	1.97784	0.999635	1.0201	1.05889	0.936192	0.938154	1.08255	1.06857	0.941261	0.855962	0.909948	1.04513	0.980313	1.07794	0.975428	1.28488	0.988691	1.15995	1.04061	1.13511	0.934048	0.970514	1.0915	1.08159	1.09581	1.23128	1.12846	1.02536	1.1222	0.926473	1.19321	1.02826
	532.004	1.43649	0.917108	1.23107	1.1445	0.96469	1.16377	1.23745	1.02602	1.13775	0.826312	1.19498	1.26117	1.34765	1.10726	1.0413	1.12987	1.92717	0.98466	1.04267	1.04343	0.937749	0.90793	1.04177	1.11469	0.867114	0.907624	1.01653	1.14768	0.976137	1.05331	0.921029	1.3757	1.04679	1.15197	1.11595	1.16648	0.994569	0.972411	1.0739	1.13713	1.09937	1.20533	1.13296	1.10726	1.19148	1.07446	1.18007	1.06342
	536.712	1.43516	1.05493	0.944693	1.10185	1.03932	1.40975	1.25579	1.09263	1.13757	0.730608	1.21816	1.43005	1.3566	1.13601	0.933074	1.23992	1.89305	1.10158	1.04242	1.04915	1.00147	1.00754	1.01762	1.14474	0.866202	0.891207	1.04688	1.15321	1.0766	0.960783	0.87296	1.24741	0.964223	1.1252	1.04339	1.1082	1.01362	0.954776	1.07105	1.09428	1.13198	1.23382	1.22872	1.12551	1.15399	1.0803	1.23511	0.940596
	541.42	1.3157	0.987527	1.20817	1.43381	1.08847	1.38819	1.20024	1.10564	1.03698	0.603947	1.1471	1.2338	1.23333	0.963873	0.940257	1.15093	2.03196	0.966139	1.0306	1.01302	0.904874	0.962826	1.07918	1.07797	0.85887	0.93532	0.967066	0.933986	1.02938	0.992113	0.937049	1.30926	0.937101	1.12103	1.05302	1.13945	1.04102	0.995171	1.02924	1.06232	1.0377	1.31493	1.09516	1.13361	1.08985	1.25782	1.18472	1.03236
	546.128	1.42035	0.883086	1.21407	1.49386	0.896636	1.0487	1.19742	1.05509	0.908421	0.939242	1.15002	1.50124	1.36439	1.12892	1.04038	1.25976	1.8032	0.973346	1.02194	0.962502	0.912216	0.9656	1.0549	0.990827	0.946928	0.840681	0.873804	1.02427	1.02807	1.02403	0.936699	1.35566	0.957281	1.0627	1.06985	1.12429	1.03186	0.987317	1.09606	1.02039	1.01713	1.27713	1.09482	1.1815	1.17092	1.00732	1.18106	0.967684
	550.836	1.47896	0.953428	1.34679	1.57411	0.652639	1.25481	1.44181	0.834197	1.07089	0.777519	1.27465	1.30924	1.28211	1.0784	1.11156	1.20147	2.0031	0.984607	1.04793	0.931411	1.00528	0.945691	1.12193	1.19602	0.863226	0.933647	0.876425	1.29849	0.892685	0.897545	0.898749	1.41313	0.978592	1.09867	1.04298	1.12713	1.02368	0.955133	1.10023	1.10995	1.01645	1.28854	1.13719	1.1288	1.15605	1.07254	1.17252	1.17705
	555.544	1.61119	0.83054	1.17964	1.63512	0.596582	0.938123	1.13873	0.736876	1.21651	0.801304	1.10027	1.34638	1.22356	1.07841	0.993804	1.17194	1.85315	0.998946	1.05154	1.03608	0.963368	0.976037	1.06016	1.11847	0.895713	0.917006	0.949184	0.993903	0.987445	0.967982	1.02304	1.33355	0.918471	1.05727	1.04485	1.05206	1.01598	0.990833	1.09048	1.08002	1.07876	1.34513	1.10623	1.28436	1.22915	1.10274	1.27571	1.03894
	560.252	1.64132	0.837238	1.33884	1.38444	0.776919	0.973948	1.13756	0.864737	1.19443	0.979274	1.19324	1.41815	1.24115	1.08991	1.16202	1.14288	1.90057	1.06541	1.01307	1.00089	0.912933	1.03855	1.08312	0.941994	0.809179	1.04057	0.893371	1.42098	1.01418	1.20956	0.925332	1.23543	0.946376	1.1076	1.05311	1.08472	0.990618	1.02006	1.09803	1.05209	1.0941	1.3014	1.18524	1.26742	1.18844	1.06382	1.23819	1.09919
	564.96									1.13302	0.876474	1.22558	1.1734	1.25993	1.12275	1.05853	1.25395	1.86165	0.969899	1.01981	1.00692	0.904201	0.92286	1.15169	1.18058	0.952647	0.912916	0.89082	1.06563	1.00194	1.29065	0.871985	1.36876	0.913942	1.11034	1.01686	1.06378	1.0359	0.989285	1.07301	1.05619	1.0704	1.23224	1.15167	1.15664	1.07527	0.888564	1.18498	0.945334
	569.668									1.02762	0.750134	1.19592	1.17992	1.24166	1.09134	1.03351	1.15262	1.94519	0.90368	0.99783	1.00479	0.94453	1.02367	1.08628	1.13915	0.81721	0.880388	0.86291	1.29103	1.01596	1.07054	0.905841	1.30134	1.02661	1.08315	1.04914	1.03027	1.00537	0.973423	1.06582	1.10729	1.07594	1.21928	1.22154	1.02294	1.13077	0.991151	1.10078	1.07054
	574.376									1.09651	0.620649	1.04271	1.22727	1.0241	0.938547	1.00721	0.951644	1.89	1.00047	1.03367	1.01888	1.00938	1.00097	1.06638	0.773238	0.828513	0.934965	0.959926	1.09536	0.943887	1.11823	0.912043	1.32113	0.974596	1.14159	1.04506	1.06711	1.03065	1.00425	1.04667	1.10874	1.09214	1.30236	1.25072	1.06543	1.03711	1.00728	1.12956	0.951921
	579.084									1.02827	0.624988	1.19372	1.39304	1.1508	1.06364	1.05589	1.08721	1.83994	1.04782	1.05134	1.05486	1.04896	0.92927	0.997122	1.14817	0.889105	0.944758	0.78702	0.970294	1.05304	1.05279	0.908384	1.48174	0.96933	1.04669	1.02587	1.04073	1.01909	0.987207	1.08665	1.07858	1.08688	1.24189	1.12633	1.01637	1.18664	1.01298	1.11211	1.10169
	583.792									1.05495	0.739652	1.11135	1.2299	1.15084	1.09032	0.925026	1.15475	2.10164	0.971792	0.973702	1.02025	0.925147	1.01997	1.04242	0.946611	0.743738	0.553855	0.686009	0.953907	1.00752	1.03682	0.843468	1.3888	1.01811	1.03801	1.03136	1.06719	1.01082	0.966881	1.08677	1.13386	1.0239	1.21786	1.29951	1.10188	1.1604	0.93317	1.19469	0.94981
	588.5									1.0639	0.609019	1.12854	1.19657	1.13406	1.041	1.02962	1.08144	1.89784	1.01171	1.05141	1.02421	0.996717	0.913138	1.09205	1.09346	0.812497	0.907239	0.872934	0.968339	0.961944	1.04632	0.82089	1.3254	0.89362	1.06169	1.01701	1.03322	0.980815	0.968863	1.10106	1.08517	1.02058	1.19776	1.28416	1.07673	1.07723	0.983713	1.11776	1.06089
	593.208									0.986761	0.849755	1.05112	1.28741	1.22573	1.10538	1.03674	1.19387	1.99855	1.0093	1.02299	1.04352	1.02625	1.0792	1.04368	0.984101	0.819226	0.833858	0.93472	0.926517	0.899343	1.09302	0.860827	1.26751	1.01452	1.08443	1.05552	1.01613	1.00441	1.05985	1.08858	1.06498	1.08441	1.25898	1.32444	1.25483	1.20932	1.01527	1.27072	0.946003
	597.916									1.00298	0.703053	1.0446	1.30355	1.22768	1.06877	1.05908	1.1711	2.2519	1.04681	1.04583	1.00335	0.912568	0.959356	1.01772	1.13759	0.899802	0.800787	1.02252	1.05129	1.0204	1.08508	0.931123	1.32279	1.03256	1.04805	1.03856	1.04579	1.09088	0.96777	1.12878	1.08519	1.07043	1.29747	1.21094	1.1423	1.19924	1.05356	1.22279	1.13612
	602.624									0.912582	0.993066	1.09924	1.26848	1.13145	1.025	1.08117	1.09377	1.9591	0.931852	1.00434	1.02596	0.911326	1.05678	1.04396	1.16832	0.707457	0.825008	0.992255	1.03978	1.00362	1.15935	0.847105	1.31355	0.963491	1.11137	1.05641	1.06221	1.00349	1.00191	1.09602	1.08727	1.11416	1.20242	1.33249	1.17474	1.17913	0.99667	1.18943	1.00261
	607.332									1.02415	0.863575	1.17131	1.21399	1.28763	1.16081	1.01716	1.06894	1.84669	1.01374	0.99271	0.978486	0.927306	1.02003	1.05648	1.07254	0.892123	0.747161	0.837136	0.981602	0.940987	1.15587	0.838476	1.33245	1.03916	1.08547	1.03493	0.990286	1.02687	1.01047	1.07225	1.07804	1.01909	1.14841	1.52859	1.15927	1.18028	1.01182	1.1893	1.04794
	612.04									0.905919	0.847234	1.09147	1.2958	1.21947	1.03497	0.967068	1.16081	1.99417	1.07874	1.01492	0.98768	1.01709	0.947986	1.13393	1.12969	0.785688	0.756992	0.840826	1.14277	0.835856	1.27589	0.95909	1.33775	1.02178	1.05923	1.03836	1.01901	1.0099	0.973542	1.04363	1.02683	1.05596	1.26202	1.4803	1.07343	1.19632	0.933418	1.26874	0.995428
	616.748									0.92433	1.01937	0.99413	1.18129	1.08218	1.00579	1.19507	1.15655	1.74158	1.02642	1.02516	0.988682	1.03413	0.997733	1.01674	1.22865	0.861483	0.930858	0.796225	1.06666	0.904739	1.16009	0.834583	1.29015	1.04147	1.09315	1.03201	0.978523	1.04135	0.981469	1.07303	1.07238	1.07373	1.20999	1.18348	1.11118	1.1197	0.948267	1.27777	1.0351
	621.456									0.964625	0.827295	1.07706	1.24866	1.19165	0.998591	0.998486	1.13198	1.9072	1.07143	1.05159	1.00723	0.983275	0.947554	1.08316	1.08153	0.83332	0.781835	0.717021	1.08172	0.95101	1.13813	0.770682	1.24714	0.955344	1.00259	1.05602	0.996618	0.944682	1.00971	1.10249	1.03688	1.02251	1.22134	1.31378	1.06487	1.12313	0.929606	1.34347	0.973149
	626.164									1.07789	0.85692	1.07657	1.2526	1.21165	1.05289	1.00368	1.03102	1.74594	0.994886	1.06086	1.03521	0.969149	1.02525	1.07288	0.993743	0.95599	0.969395	0.825826	0.957159	1.104	0.996939	0.845863	1.51445	0.896743	1.0662	1.03038	0.980286	1.01896	1.01096	1.13277	1.08037	1.08664	1.39465	1.30965	1.10864	1.15734	1.14444	1.30938	1.13292
	630.872									0.957699	0.796918	1.0551	1.28609	1.16411	0.94709	0.953445	1.06989	1.51638	0.989551	1.0622	1.00814	0.990655	1.02274	0.987704	0.987746	0.934122	1.0472	0.845223	1.07227	0.95519	1.04741	0.864837	1.43623	0.926869	1.03857	1.01293	0.989611	0.966239	0.977593	1.13642	1.01933	1.0347	1.24182	1.37291	1.00114	1.1156	0.90408	1.30367	0.950898
	635.58									1.05383	0.828026	1.09498	1.19539	1.16299	1.03214	0.992141	1.09394	1.56824	1.00077	1.05858	1.04017	1.04105	0.9234	0.979866	1.04182	0.894628	0.859999	0.993516	0.885402	0.825629	1.19134	0.831698	1.43571	0.989091	1.08991	0.985811	0.996306	0.975807	1.04843	1.04476	1.02362	1.07729	1.32199	1.22805	1.06084	1.06519	1.1787	1.28866	1.07559
	640.288									0.899613	0.867268	1.07033	1.18394	1.24066	1.14643	1.09585	1.11688	1.86202	0.937317	1.07494	1.01458	0.89113	0.953842	0.957775	0.892037	0.828902	0.687751	0.862225	1.12949	0.953181	1.16058	0.920661	1.254	1.03629	1.09813	1.03403	0.974432	1.04623	0.963244	1.0233	1.01038	1.00124	1.30113	1.33768	1.08716	1.0914	0.979316	1.32403	1.02693
	644.996									1.01453	0.847496	1.07991	1.32115	1.20883	1.08381	0.923958	1.10547	1.8389	0.983534	1.0772	1.05069	0.91076	1.00129	1.12993	1.08521	0.824591	0.93629	0.805447	1.14447	0.84065	1.2194	0.786684	1.44688	0.940828	1.10122	1.01371	1.00191	1.01845	0.961422	1.09682	1.05012	1.05418	1.24433	1.27867	1.07143	1.14606	1.12661	1.41221	1.16625
	649.704									1.10975	0.877646	1.03297	1.15124	1.24151	1.07139	1.01099	0.976075	1.69897	1.00612	1.05054	1.0221	0.94714	1.03832	1.01051	1.1914	0.7897	0.87165	0.854759	1.17726	1.00237	1.06979	0.8912	1.32173	0.979495	1.06224	0.964967	1.0202	0.973008	0.919327	1.0502	1.02637	1.06131	1.33812	1.44512	1.04186	1.18579	1.00988	1.31932	1.00187
	654.412									1.12841	1.259	1.02593	1.1349	1.39866	1.03472	1.20263	1.05064	1.89786	0.994583	1.07824	0.99225	0.885458	0.99725	1.13321	1.09459	0.828763	0.88614	0.853021	1.18955	1.01735	1.11001	0.72831	1.40782	0.946002	1.0596	0.993859	0.987475	0.928873	0.980701	1.0962	1.0211	0.976177	1.27141	1.29843	1.0929	1.21633	1.12616	1.34572	1.19624
	659.12									1.18003	0.900127	1.08178	1.17745	1.05943	1.00659	0.858662	1.11535	1.92861	0.993719	1.07533	1.04692	0.941223	1.00464	0.969484	0.958247	0.851541	0.890102	0.838148	0.927421	1.01946	1.14775	0.867109	1.33833	0.913437	1.0537	1.0187	0.99739	0.96241	0.993528	1.05958	1.06724	1.1269	1.20863	1.35955	1.04148	1.11158	1.03681	1.24942	1.13235
	663.828									0.921889	0.602514	0.976665	1.19173	1.16849	1.01934	1.15322	1.06214	1.88304	0.933508	1.14055	1.03289	0.985879	0.917024	1.05729	0.970448	0.903751	0.925528	0.773031	0.986316	1.07483	0.994182	0.844854	1.38212	0.947802	1.12221	0.976179	0.990661	0.990266	0.981841	1.08525	1.05418	1.04819	1.37357	1.24466	1.10367	1.19959	1.14554	1.26236	1.1259
	668.536									1.08833	0.723891	1.15816	1.27632	1.27665	1.06625	1.16996	1.11237	1.77829	0.999541	1.09059	1.05986	0.936997	0.909051	1.01557	0.994548	0.759568	0.905171	0.856369	0.954384	1.13891	1.11763	0.827557	1.34478	1.00447	1.13196	0.985144	0.959704	0.998217	0.98921	1.10056	1.02746	1.02156	1.32783	1.39405	1.00967	1.04682	0.931334	1.40116	1.10263
	673.244									0.981293	0.78437	1.10636	1.26792	1.12852	0.976939	0.996474	1.07819	1.79435	0.989394	1.13612	1.04101	0.991435	0.976696	0.996024	1.09457	0.98819	1.05457	0.803985	1.08269	0.963767	1.01814	0.829959	1.48097	1.06214	1.08485	1.00988	1.00677	0.973237	1.02948	1.0995	1.05652	1.06778	1.36316	1.42883	1.13732	1.11374	0.949021	1.35153	1.12742
	677.952									0.900845	1.03557	0.995011	1.26671	1.16575	1.01472	1.03605	1.12183	1.86379	0.979908	1.09942	1.06872	0.937563	0.957475	1.04932	0.98058	0.788751	0.965709	0.794445	0.860556	0.994247	1.15886	0.718128	1.36918	0.951582	1.07114	1.0256	0.971912	1.01678	0.957427	1.10853	1.06706	1.02813	1.30223	1.30412	1.05668	1.05394	0.942736	1.35128	1.00963
	682.66									0.981156	0.677975	1.0206	1.25807	1.1113	1.00209	1.13218	1.11917	2.07247	0.959381	1.06325	1.03045	1.02191	0.947628	1.01145	1.14931	0.781946	0.930351	0.817477	0.996737	0.817563	1.03853	0.78665	1.23885	0.892886	1.05868	0.971314	0.953832	1.03628	0.94137	1.09865	1.03905	0.966692	1.25899	1.40574	1.162	1.13376	1.04211	1.42916	1.21825
	687.368									0.989341	0.648502	1.08737	1.34492	1.06418	0.988622	1.07901	1.00708	1.73077	0.97395	1.11125	1.0247	1.01218	1.06657	0.983438	1.19113	0.72765	0.991186	0.855018	1.08208	1.07253	1.04001	0.856896	1.35715	0.877008	1.08017	0.991482	0.973963	0.999631	1.01609	1.09908	1.01591	1.01062	1.24561	1.23744	1.20925	1.0169	0.970459	1.44804	1.01913
	692.076									1.019	0.704195	1.10935	1.23638	1.23721	1.03848	1.0439	1.08845	1.79011	0.966136	1.03292	1.06461	0.954861	1.03367	0.986245	1.00476	0.788545	0.743022	0.957722	1.11832	0.973202	1.10439	0.722893	1.39563	0.82837	1.12432	1.01311	1.01002	0.972388	0.933781	1.0865	1.08259	1.07299	1.34661	1.30086	1.08155	1.12751	0.98935	1.36317	1.1721
	696.784									0.944141	0.660717	1.0953	1.20006	1.07319	0.999925	1.31393	1.03586	1.82868	0.965855	1.04409	0.940241	1.00784	0.936283	1.08205	1.21669	0.715987	0.948499	0.960318	0.864311	0.923504	1.0524	0.800363	1.25461	0.998756	1.02718	1.03813	0.983457	0.917553	1.00988	1.05597	1.04643	1.08146	1.35737	1.29915	1.09551	1.04294	0.967355	1.4751	1.0411
	701.492									0.974449	0.870147	1.22426	1.27471	1.08958	1.08763	1.18647	1.12955	1.75921	1.00458	1.03147	1.02483	1.09286	0.974941	0.997428	1.16534	0.79878	0.954514	0.821789	1.01424	1.02176	1.29792	0.934924	1.1926	0.942837	1.04475	0.978556	0.955361	0.981721	0.970446	1.1267	1.05155	0.989111	1.31303	1.37435	1.20075	1.0519	0.935975	1.3375	1.15982
	706.2									1.06432	0.882998	1.13232	1.10745	1.0735	1.02761	1.04125	1.07258	1.4526	0.989692	1.01398	1.05773	1.04198	1.10554	1.06692	1.139	0.825392	0.84025	0.775177	1.00362	0.991481	1.09838	0.775758	1.41235	0.897229	1.00379	1.02091	0.9962	0.982206	0.966016	1.07767	1.04038	1.01672	1.34871	1.23825	1.08592	0.987887	0.872557	1.29641	1.05151
	710.908									0.917994	0.75163	1.08748	1.18374	1.14864	1.00363	1.09958	1.02677	1.32743	1.0042	1.06975	1.01884	0.965618	0.921884	1.02261	1.05569	0.829506	0.927161	0.917516	1.15633	0.870394	1.13821	0.775774	1.38562	0.917755	1.0214	0.998206	1.00504	0.940846	0.989364	1.05206	1.0314	1.00449	1.36959	1.42729	1.29942	1.03733	1.00715	1.4005	1.15006
	715.616									1.04991	0.822345	1.02916	1.19044	1.21344	1.10796	1.03316	1.08027	1.49291	1.01476	1.06829	1.02039	0.938659	0.964742	1.0444	1.0714	0.770292	0.910264	0.884581	1.14253	1.00301	1.06491	0.809123	1.35985	0.812359	1.01163	1.01999	0.972822	0.960775	0.962662	1.12449	1.02159	1.03819	1.35249	1.27646	0.954613	1.01012	0.998275	1.45336	1.07458
	720.324									0.961283	0.746724	1.06064	1.09309	1.14667	0.953383	1.06313	1.11959	1.42784	1.03811	1.00737	1.04712	0.958168	0.967093	1.07515	1.10754	0.781214	0.739468	0.899594	1.14629	0.986731	1.21277	0.878998	1.3846	0.962471	1.02334	1.03073	0.980429	0.973537	0.951802	1.09368	1.07609	1.02696	1.40909	1.34153	1.01542	0.965128	0.908182	1.42831	1.09089
	725.032									1.08564	0.65247	1.11656	1.25272	1.18169	1.05708	0.97198	0.991003	1.59247	0.885299	1.04949	1.06507	1.00356	0.989585	0.992701	1.10621	0.777433	0.899306	0.957865	1.08201	1.00736	1.05796	0.832064	1.30304	0.998458	1.03179	0.992615	1.01706	1	0.964671	1.10413	1.03015	1.04807	1.28008	1.25904	1.08605	1.02455	0.945583	1.48685	1.126
	729.74									0.942965	0.718482	1.05963	1.11046	1.16082	1.06942	1.01458	0.935793	1.42707	1.01627	1.03845	0.984883	1.00113	0.995928	1.06817	1.28535	0.718449	0.8784	0.991277	1.18807	0.848927	1.13175	1.01404	1.2786	0.902855	1.04225	0.970847	0.974688	0.966845	0.999775	1.03149	1.02092	1.0072	1.25119	1.27909	1.14158	1.04798	0.866033	1.41111	1.16588
	734.448									1.02334	0.650151	1.07627	1.22664	1.17792	0.993691	1.14	1.05709	1.4092	0.979232	1.03382	0.983291	0.995994	0.928863	1.10105	0.993949	0.787582	0.979282	0.835008	0.998636	1.0518	1.10284	0.925473	1.19895	0.93558	1.05579	0.998219	0.997698	0.993048	0.9769	1.05029	1.06726	1.05421	1.26709	1.18498	1.02789	1.02867	0.848453	1.36846	1.07349
	739.156									0.973536	0.5514	1.02117	1.12223	1.23097	0.998022	1.00968	1.00781	1.57749	0.962933	1.01644	1.05137	0.972952	0.968675	1.17812	1.08952	0.774978	0.822026	0.925904	1.07561	0.918084	1.05768	0.834168	1.2207	0.850491	1.0453	1.04752	0.975434	0.953711	0.956421	1.0443	1.00922	1.03752	1.33355	1.39237	1.09386	1.03478	0.832908	1.36461	1.18988
	743.864									0.958831	0.719331	1.10556	1.12901	1.1634	0.965046	0.995323	0.990876	1.49262	0.977297	1.02676	1.05618	0.930652	0.970596	1.2139	1.05286	0.740382	0.755349	0.90634	0.969306	0.913785	0.960366	0.684827	1.54845	0.890797	1.02106	1.01059	0.96732	0.937193	0.999989	1.10976	1.01869	1.0272	1.30976	1.43413	1.05588	1.01495	0.923156	1.4963	1.07118
	748.572									1.06486	0.60182	1.13019	1.16532	1.12374	1.01797	0.952886	1.06493	1.50452	0.919656	1.01715	1.06796	0.962069	1.04645	0.991425	1.1767	0.802157	0.790451	0.8404	1.08989	0.926287	1.18435	0.862689	1.28857	0.87125	1.05032	1.02014	0.998468	0.958032	0.970595	1.0546	1.02727	1.00603	1.25233	1.45878	1.04691	1.0882	0.919237	1.49799	1.19821
	753.28									0.895511	0.878793	0.998521	1.27838	1.11361	0.948405	0.979295	1.03646	1.89368	1.04865	1.01173	1.07513	1.0371	0.988969	1.08699	1.03634	0.80103	0.787195	0.756072	1.14194	0.915495	1.04428	0.745885	1.44981	0.994051	1.0414	1.02385	0.986794	0.991824	0.985396	1.0716	1.04525	1.00735	1.34644	1.32748	1.07899	1.03431	0.980418	1.45998	1.04761
	757.988									0.932114	0.698458	1.12148	1.22029	1.28812	1.09026	0.944446	0.99596	1.47182	1.04359	1.01605	1.00456	0.893027	0.92324	1.01204	1.05019	0.844488	0.898526	0.803119	0.963244	1.05199	0.94085	0.908095	1.31684	1.00232	0.97618	1.00112	0.965863	1.00016	0.954931	1.06154	1.02422	1.06017	1.35548	1.30037	1.22678	1.06031	0.875901	1.44607	1.06224
	762.696									0.917562	0.85587	1.04781	1.27659	1.09651	1.02539	0.899876	1.08377	1.41291	0.983185	1.01651	1.00107	0.954328	0.984532	1.05469	1.08871	0.838973	0.820094	0.868133	0.913965	0.965606	0.942499	0.78986	1.4845	0.953634	1.03796	1.00055	0.946049	0.96349	0.933134	1.04767	1.05856	1.01597	1.21244	1.2528	1.02546	0.954982	0.943614	1.42195	0.993374
	767.404									0.955663	0.719115	1.15699	1.25415	1.1044	1.0459	1.02025	1.11572	1.34572	0.958213	1.04833	1.0488	0.941556	0.98975	1.07632	1.05367	0.826348	0.745411	0.907253	0.909491	0.921517	1.02281	0.783552	1.57528	0.968322	1.08026	0.999505	0.966491	0.962198	0.970306	1.0855	1.04873	1.00125	1.31219	1.28473	1.12549	1.05771	0.978261	1.35141	1.10748
	772.112									0.898415	0.638362	1.03864	1.21741	1.11135	1.02049	0.968395	1.03451	1.13175	0.962579	1.04688	0.994356	1.01152	0.892036	1.09045	0.982128	0.705054	0.848569	0.905417	0.91601	0.971473	0.932979	0.777152	1.47558	0.900984	1.07762	0.979614	1.02181	0.995509	0.973551	1.01222	1.09328	1.04593	1.25979	1.25159	0.995449	1.04247	0.949381	1.38703	1.12344
	776.82									0.937691	0.660401	1.01434	1.13332	1.17802	1.00328	0.975016	1.02691	1.13463	0.98033	1.03093	1.02179	0.989503	0.954973	1.04921	1.28714	0.775852	0.914549	0.893955	1.14946	1.06384	1.06585	0.747359	1.35271	0.82865	1.01558	1.0016	0.958757	0.939095	1.03116	1.02363	1.0505	0.998511	1.18263	1.20522	1.1265	1.0926	0.937934	1.32544	1.14992
	781.528									0.859523	0.918727	1.02741	1.26324	1.21451	1.00547	0.92485	1.10844	1.0124	0.926573	1.05762	1.05055	0.964323	1.00019	1.08577	1.0175	0.816456	0.95639	0.826104	1.16658	1.10793	1.01311	0.704683	1.53985	0.958716	0.986472	0.969719	0.935233	0.939939	0.980766	1.10521	1.0533	1.00232	1.22928	1.17708	0.948924	1.01642	0.84043	1.38565	0.976481
	786.236									0.863127	0.710369	1.07712	1.13007	1.17174	1.03095	1.05835	1.11582	1.09675	1.08938	1.04069	1.07945	0.94839	0.856903	1.05108	0.986865	0.768095	0.767695	0.820207	0.908646	1.15214	1.11242	0.673564	1.57573	1.00322	1.0685	0.969025	0.980442	0.941608	0.978572	1.07864	1.01771	0.974624	1.25233	1.34548	1.1105	0.970402	0.873478	1.36871	1.14985
	790.944									0.857993	0.749236	1.09412	1.20986	1.07725	0.970919	0.834875	1.01684	0.953201	0.985647	1.04107	1.07956	0.975349	1.02882	1.10098	0.962905	0.738304	0.808287	0.982968	1.19936	0.992823	1.01127	0.714472	1.66013	0.830349	0.951933	0.992024	0.968502	0.944823	0.979869	1.02311	1.06521	0.979684	1.30742	1.05931	0.96963	0.900705	0.857553	1.38817	1.02995
	795.652									0.844659	0.541741	1.00403	1.20501	1.11278	0.995613	1.05815	0.992184	0.847438	1.01277	1.04228	1.03961	0.976398	1.00434	0.995005	0.8814	0.851053	1.05628	0.905167	1.11943	0.938716	0.905804	0.716912	1.57632	0.861531	1.05888	0.969781	0.946807	0.999139	0.966967	1.07825	1.05546	0.963338	1.29397	1.30817	1.03024	1.00558	0.913602	1.43919	1.28379
	800.36									0.928481	0.767776	0.959547	1.15774	1.13224	0.942511	0.924764	1.03924	1.05763	0.967992	1.0717	1.09337	0.961641	0.90845	1.03151	1.01719	0.786689	0.80703	0.789923	1.15314	0.877681	1.12673	0.737098	1.6337	0.869815	1.00198	0.977049	0.951919	0.965014	0.955055	1.05132	1.00707	1.03832	1.24839	1.18407	0.959662	0.952761	0.934445	1.43686	1.08011
	805.068									1.09993	0.590703	1.05817	1.21839	1.08664	1.06399	1.01291	0.992448	0.746964	1.02517	1.00354	0.982252	0.943827	0.918622	1.06478	1.04419	0.831194	0.957137	0.918895	0.917925	1.02114	1.18879	0.669181	1.49661	0.859294	1.02623	0.98031	0.967291	0.977585	0.959101	1.08724	1.0383	0.987625	1.3126	1.21528	0.911449	1.03095	0.873579	1.3819	1.10955
	809.776									1.09458	0.735822	0.989451	1.25619	1.10162	0.952855	1.01531	1.02239	0.879662	1.05897	0.982235	1.03901	1.0328	0.954776	1.11187	1.01588	0.729105	0.866972	0.874754	0.864187	0.895177	0.988877	0.857386	1.342	0.945543	1.05286	0.963083	0.975647	0.994828	0.932328	1.03674	0.986159	0.997088	1.22447	1.11482	1.00817	0.973379	0.936778	1.358	0.970174
	814.484									0.971642	0.675197	0.89349	1.19989	1.15375	1.04619	0.973286	1.01354	0.724746	1.00391	0.908348	1.01909	0.896398	1.03185	1.07843	0.970912	0.746102	0.992687	0.939854	1.0483	1.02519	1.3032	0.670703	1.72933	0.985333	1.05557	0.994079	0.987697	0.963886	0.963771	1.06737	0.993832	0.996558	1.34308	1.39022	1.06288	1.0884	0.931176	1.42228	1.19575
	819.192									0.975802	0.755228	0.940427	1.18779	1.15455	0.953492	0.811413	0.985181	0.904574	1.01682	0.892812	1.01526	1.00754	1.02595	1.15305	1.07712	0.853355	0.904848	1.04576	1.13871	1.14572	1.00384	0.72681	1.51683	0.926916	1.07683	0.973076	0.992349	0.911098	1.00289	1.10645	1.02457	0.998435	1.24133	1.2854	0.935617	0.968782	0.935312	1.42617	0.935091
	823.9									0.869668	0.738555	1.02252	1.19107	1.12729	0.949278	0.827707	1.01368	0.844159	1.01098	0.898587	0.957189	0.952302	1.06405	1.11981	1.18788	0.700083	0.918037	0.859	1.23874	0.937518	1.08045	0.888728	1.21165	0.853174	1.02705	0.9664	0.967973	0.959738	0.987764	1.03705	1.04602	1.02803	1.32547	1.3242	1.03065	0.971889	0.912498	1.47556	1.14565
	828.608									0.927079	0.678689	1.03299	1.17978	1.06725	1.04848	1.02743	1.09713	0.581596	0.952157	0.794073	0.92124	1.00986	0.961241	1.03846	1.21727	0.731652	0.780886	0.811527	1.10848	0.994361	1.2375	0.867618	1.41843	0.794743	0.984172	0.990461	0.944533	0.968712	0.936982	1.08969	1.05099	0.999478	1.29947	1.42047	0.923267	0.977669	0.906932	1.42042	0.95167
	833.316									0.995331	0.792612	1.03782	1.22882	1.15214	0.965573	1.08721	1.02305	0.54901	0.973498	0.713833	0.829434	0.993046	1.05387	1.08863	1.18479	0.780866	0.840325	0.838784	1.03579	0.816566	1.11267	0.803119	1.30217	0.892065	0.98316	0.957617	0.929719	0.951876	1.00386	1.02252	1.01277	0.997522	1.34511	1.35825	0.917193	1.02626	0.860582	1.42353	1.07793
	838.024									0.899551	0.784447	1.04313	1.20875	1.03646	1.09206	1.00517	1.03128	0.46848	1.00089	0.704709	0.64233	0.965189	0.993693	1.08831	1.05427	0.683552	0.772763	0.840622	1.04282	0.883926	1.07303	0.744318	1.40644	0.848019	1.05825	0.958074	0.97347	0.970942	0.979929	0.991679	1.03509	0.999657	1.19655	1.12472	0.87711	0.947679	0.888597	1.43771	0.994591
	842.732									0.860798	0.600085	0.99242	1.28554	1.11879	1.00902	0.975048	1.03648	0.441642	1.00756	0.66535	0.552205	0.940362	0.959091	1.14439	1.06878	0.682924	0.749287	1.01538	1.04677	0.851264	1.13723	0.917902	1.25876	0.831504	1.01801	0.94887	0.989718	0.956789	0.93908	1.0227	1.00008	1.02008	1.33465	1.29669	1.03036	1.05818	0.805891	1.49758	1.0595
	847.44									0.860236	0.701122	1.02115	1.14306	1.14799	0.998412	1.01948	0.993648	0.548689	0.972638	0.707407	0.778682	0.998925	1.07325	1.10678	1.01812	0.654331	0.654509	0.777184	0.991465	0.67376	1.30577	0.784322	1.50361	0.907002	1.03048	0.978494	0.918103	0.953518	0.941724	1.09746	0.966027	0.975567	1.28441	1.16995	1.00419	0.953065	0.921798	1.39798	0.934396
	852.148									0.814479	0.555634	1.0496	1.22456	1.12905	0.990278	0.95668	0.974819	0.657582	0.911213	0.719353	0.727591	0.960708	1.02452	1.05125	0.982706	0.756575	0.817038	0.769046	1.00862	0.879498	1.21649	0.820806	1.26829	1.03113	1.06358	0.975142	0.937597	0.962676	0.930273	1.0541	1.046	0.963968	1.31646	1.19424	1.04885	0.998908	0.942065	1.45422	1.11562
	856.856									0.709818	0.73362	0.960489	1.25864	1.04316	0.993492	0.901509	1.03967	0.584572	1.11834	0.666246	0.545778	0.871766	1.21139	1.08844	1.03435	0.684097	0.862931	0.671332	0.975886	0.962755	1.03633	0.752925	1.41777	0.916244	1.02364	0.983067	0.929645	0.982393	0.939242	1.03257	0.999323	1.00125	1.34007	1.06079	0.932586	1.03045	0.821241	1.38425	0.983888
	861.564									0.955046	0.480291	0.834255	1.12535	1.14107	0.933113	1.04827	0.998943								1.0528	0.715671	0.774697	0.92847	0.887412	0.851435	1.06055	0.712285	1.37603	0.936357	1.0399	0.921307	0.976064	0.951907	0.950647	1.01789	0.992271	1.02003	1.33675	1.26088	1.02793	1.01585	0.919403	1.40389	1.15761
	866.272									0.9717	0.575834	0.896254	1.17756	1.05461	0.922349	1.05443	0.954778								1.02151	0.698026	0.775011	0.830331	0.88621	0.931029	0.933446	0.718129	1.42202	0.959406	0.994719	0.982651	0.950131	0.912664	0.926247	1.08199	1.00159	0.974721	1.32862	1.22102	0.951369	1.04023	0.901263	1.45286	0.966094
	870.98									0.908194	0.753043	0.969899	1.27933	1.06342	0.989	0.90062	0.985463								0.947994	0.762626	0.782761	0.736511	0.93489	0.934738	1.01178	0.737596	1.41566	0.913553	1.01542	0.947624	0.951768	0.926842	0.924534	1.06918	0.996769	1.01754	1.3433	1.22762	1.06025	0.991064	0.923167	1.39153	1.08299
	875.688									0.870614	0.647111	1.01747	1.32052	1.06705	1.01418	0.91546	0.902703								1.12842	0.701213	0.945241	0.810818	0.874049	1.021	1.07105	0.744187	1.40691	0.81255	0.967105	0.969615	0.937063	0.967046	0.934278	1.03502	0.989961	0.976744	1.29763	1.12874	0.897716	0.951463	0.949889	1.39612	0.971979
	880.396									0.958748	0.738484	1.05282	1.30946	1.03156	1.02118	1.01134	0.954198								0.985111	0.738866	0.853217	0.729778	0.80383	0.808885	1.1998	0.666575	1.52236	0.943323	1.01144	0.984046	0.942931	0.923662	0.950953	1.02243	0.989542	1.03604	1.30077	1.36276	1.00236	1.10597	0.918027	1.36921	1.0766
	885.104																								1.11796	0.698051	0.826998	0.900331	1.00844	0.952277	1.22433	0.674542	1.4081	0.902023	1.03634	0.93013	0.961482	0.920747	0.985564	1.0113	0.965903	0.963009	1.27177	1.05307	0.969097	0.999958	0.874473	1.40111	1.01456
	889.812																								1.2096	0.866841	0.702812	0.809467	0.798717	0.823033	1.00006	0.766206	1.35889	0.906116	1.00199	0.959877	0.926476	0.911066	0.964289	1.0094	0.998717	1.0079	1.34952	1.2162	0.986411	1.03873	0.911365	1.40939	1.08353
	894.52																								1.1185	0.743194	0.843689	0.840665	0.981477	0.980947	1.21561	0.706783	1.43416	0.931672	1.06418	0.930943	0.95158	0.975	0.922435	1.02716	1.02326	1.04438	1.25799	1.18377	0.998698	1.10637	0.953631	1.43499	1.05068
	899.228																								0.979055	0.756029	0.752174	0.708611	1.12909	0.857593	1.15571	0.633601	1.37188	0.934782	0.985435	0.963845	0.923922	0.984338	0.927819	1.05444	1.00803	0.997465	1.28765	1.28558	1.08261	1.12558	0.987988	1.41619	1.24372
	903.936																								1.02009	0.734746	0.870258	0.87593	1.17682	0.757119	1.18693	0.757046	1.35979	0.943198	1.04933	0.982136	0.970052	0.972791	0.953381	1.0299	0.962323	0.934634	1.32952	1.14609	0.954999	1.15604	0.942139	1.45522	1.12726
	908.644																								1.17352	0.64524	0.69746	0.862933	0.963018	0.862628	1.10752	0.669551	1.41125	0.906815	1.05248	1.00029	0.965979	0.920216	0.948237	1.0133	1.03117	0.919497	1.35919	1.29238	1.06147	0.994865	0.999449	1.42775	1.10042
	913.352																								1.02282	0.68821	0.874397	0.800548	1.06923	0.779743	1.19865	0.737538	1.44265	0.918936	1.04606	0.993926	0.937642	0.935049	0.977492	0.969506	1.01577	0.975388	1.28961	1.11464	0.968555	1.08551	0.89351	1.42542	1.10784
	918.06																								1.04474	0.662817	0.76158	0.766619	0.92612	0.781879	0.96914	0.842028	1.38909	0.91862	1.06192	0.929761	0.898955	0.937022	0.936296	1.00242	1.01028	1.01642	1.27331	1.26325	1.03734	1.0941	1.05294	1.33847	1.02522
	922.768																								1.09083	0.789724	0.754406	0.949902	0.999502	0.767297	0.933641	0.787115	1.25899	0.930631	1.05055	0.953502	0.946239	0.93697	0.923809	1.07214	1.00831	0.972845	1.2715	1.01446	0.963482	0.99637	0.885708	1.39457	1.02772
	927.476																								1.13768	0.803658	0.622587	0.958112	0.785006	0.809208	1.1131	0.82407	1.22446	0.895031	1.01921	0.951914	0.923701	0.907006	0.983098	1.00332	0.968455	1.02155	1.33785	1.29779	0.966338	1.0129	0.856075	1.48129	1.08918
	932.184																								0.984368	0.693628	0.833519	0.792289	1.02777	0.822145	1.12668	0.873188	1.41805	0.927129	0.966374	0.966169	0.990343	0.986444	0.889713	0.98513	0.982802	0.95785	1.31342	1.0402	0.950609	0.987781	0.891852	1.46461	1.04546
	936.892																								1.03317	0.720855	0.79302	0.890095	0.771396	0.733587	1.06951	0.748955	1.3723	0.88986	1.00006	0.956972	0.936414	1.01976	0.940797	1.03122	0.979007	1.01997	1.36329	1.26189	1.11274	1.06617	0.877019	1.46509	1.22267
	941.6																								1.23781	0.696884	1.00769	0.830678	1.07252	0.908717	0.941199	0.72053	1.51602	0.911737	0.989368	0.975956	0.920646	1.0139	0.929738	0.995067	0.979509	0.914199	1.20701	1.05894	0.984724	0.963569	0.884101	1.44032	1.08202
	946.308																								1.10432	0.658943	0.868552	0.655279	1.07546	0.794111	1.1229	0.769628	1.34557	0.850464	1.02685	0.970413	0.980641	0.958818	0.951313	0.983739	1.00171	1.01125	1.19629	1.23677	1.0704	1.01292	0.972921	1.28595	1.15251
	951.016																								1.09108	0.651898	0.795984	0.731454	0.939328	0.898478	1.06848	0.698712	1.4405	1.00587	0.945676	0.965037	0.940974	0.930545	0.959402	0.9294	0.983382	0.974607	1.29557	1.05962	0.964167	0.998765	0.953441	1.38689	1.06661
	955.724																								1.15552	0.796467	1.051	0.767068	1.03986	0.859274	1.10621	0.620703	1.51686	0.93311	0.994675	0.958062	0.972445	0.992767	0.964651	0.930966	0.963487	0.994478	1.34511	1.18097	1.05056	1.00208	0.94257	1.43701	1.07595
	960.432																								0.97592	0.702918	0.756372	0.755285	0.906087	0.806914	1.22441	0.664731	1.54521	0.923234	0.988267	0.913451	0.899387	0.949416	0.911082	1.03507	0.984475	0.966435	1.34	0.968777	0.972913	0.944721	0.858661	1.34474	1.00188
	965.14																								1.24853	0.623077	0.858431	0.881803	0.923859	0.817556	1.17406	0.779653	1.49186	1.01739	1.03734	0.936197	0.999984	0.910118	0.954348	1.02146	1.0172	0.947562	1.35265	1.24996	0.952838	1.02224	0.916643	1.42648	1.07955
	969.848																								1.02374	0.752648	0.783982	0.877812	1.09048	0.884499	1.09753	0.683529	1.48027	0.889015	1.01331	0.940207	0.899296	0.953654	0.95397	1.02548	0.996586	0.916251	1.33231	1.13961	0.947339	0.958087	0.931696	1.36934	1.00055
	974.556																								1.13168	0.710484	1.07819	1.00583	1.02626	0.898174	1.07173	0.701879	1.54428	0.971791	0.987949	0.940138	0.912847	0.934657	0.979188	1.01109	0.992033	0.959517	1.33092	1.25236	1.03389	0.94152	0.98042	1.43139	1.05646
	979.264																								1.02578	0.685384	0.693789	0.720228	1.10852	0.943779	1.09024	0.720688	1.43169	0.906085	0.934112	0.939078	0.918295	0.932422	0.909408	1.06096	0.995724	0.935614	1.30407	1.03651	0.945284	0.938524	0.905268	1.32817	1.01703
	983.972																								1.12984	0.692757	0.810183	1.03873	1.0312	0.812025	1.03588	0.760946	1.47828	0.881718	1.00116	0.971441	0.947408	0.976763	0.953611	0.993643	1.01578	0.967122	1.3543	1.14608	1.02718	1.04573	0.928875	1.4234	1.06919
	988.68																								1.10161	0.710591	0.876938	0.89498	1.03795	1.00273	1.12719	0.631978	1.39009	0.877365	1.02896	0.951046	0.943421	0.965401	0.908529	1.0489	1.0218	0.908956	1.32344	1.03771	0.914828	0.962178	0.983673	1.38628	0.974572
	993.388																								1.01336	0.773032	0.68233	0.980151	1.20237	0.989804	1.02175	0.674348	1.41587	0.911925	1.03488	0.943327	0.885501	0.945063	0.919467	0.954903	1.01215	0.936513	1.31172	1.16689	0.937694	0.980128	0.897867	1.33284	1.10941
	998.096																								1.09223	0.71578	0.682562	0.806172	0.932975	0.847955	0.969526	0.789362	1.35879	0.923189	1.08056	0.915413	0.92309	0.959479	0.945628	0.997693	1.02272	0.965648	1.39714	1.14375	0.934825	0.992967	0.997219	1.38407	1.07057
	1002.8
	1007.51
right panel	Time (s)	Control diet
48 weeks	0	1.17826	1.09129	1.08003	1.08722	1.07862	1.04047	1.09031	1.01449	0.989644	0.934701	0.97809	0.951018	1.02666	1.01052	1.03683	1.12538	0.992812	0.985359	0.945918	1.01892	1.11389	1.13217	0.967476	1.02373	1.01851	1.01128	0.973104	1.07672	0.972222	1.03488	0.959881	0.947783	1.03232	0.979134	0.948546	0.953988	1.03094	1.00668	1.0118	0.991674	1.00481	0.999038	1.01023	1.0351	1.10916	1.00601	1.0129	0.995832
	4.708	1.29866	1.06746	1.13602	1.06429	1.04959	1.07815	1.08591	1.04217	1.04916	0.943926	1.05572	0.95463	0.979128	0.96654	1.0378	1.02875	1.03407	0.963507	0.964124	1.0239	1.05327	1.08153	1.01839	1.01767	1.01594	0.981617	0.967985	1.02443	0.947228	0.987682	0.964903	0.961697	1.09578	0.955917	0.910062	0.89222	1.01543	0.987255	0.990432	0.991986	1.01723	0.961224	1.00613	0.970143	1.13217	0.967476	1.02373	1.01128
	9.416	1.08516	1.03791	1.04016	1.08183	1.01844	0.977384	1.05783	0.990015	0.981244	0.994036	1.0191	0.984399	0.97126	0.924517	1.02252	0.947591	0.982182	1.02764	0.950049	0.991654	1.01126	1.07977	0.963239	1.01137	1.03553	0.991066	0.998626	1.06139	0.986842	1.05882	0.996362	0.956525	1.05048	0.978604	0.939824	0.943589	1.01712	1.05301	1.00616	1.00504	0.995327	1.01823	1.01556	1.02121	1.08153	1.01839	1.01767	0.981617
	14.124	1.32804	1.00677	0.978243	1.07636	1.05677	1.0006	1.06394	1.0327	0.976155	0.913696	0.986482	1.00521	1.00602	0.908996	0.988609	0.94488	0.983043	1.0066	0.965747	0.999911	1.05671	1.09972	0.966232	1.03704	1.01414	0.991232	1.00262	1.03476	1.02125	1.11336	1.01739	1.01541	1.02466	0.976239	0.92304	0.877429	1.01824	1.02644	1.00723	1.03242	0.997351	0.990638	1.0337	1.01147	1.07977	0.963239	1.01137	0.991066
	18.832	1.06864	1.03374	1.10456	1.09104	1.00094	1.03899	1.06582	1.019	0.936634	0.952864	0.995076	0.943974	0.946796	0.961421	0.978601	0.999934	0.963159	1.03565	1.03728	0.977206	1.01772	1.20219	1.0154	1.06476	1.00737	0.989295	1.0034	1.04282	1.02945	1.11009	0.96677	1.0211	1.09843	0.98815	0.909202	0.955109	1.00005	1.00818	0.980215	1.01617	0.958483	0.986927	0.970022	1.01322	1.09972	0.966232	1.03704	0.991232
	23.54	1.12166	0.993706	1.03239	1.05536	1.08085	0.963779	1.01404	1.03627	0.992544	0.969256	0.980819	1.01614	0.949011	0.905254	1.00345	1.00387	1.02739	1.01491	1.06448	1.03673	1.06149	1.10488	0.991427	1.03823	1.02071	1.04969	0.993021	1.04897	0.993452	1.12058	0.963521	0.953719	1.15778	1.00611	0.930504	0.98922	1.01265	0.973705	0.985212	1.00692	0.969069	1.0174	1.03043	1.01016	1.20219	1.0154	1.06476	0.989295
	28.248	1.10221	1.01897	1.0764	1.04962	1.00636	1.0217	1.00751	0.990658	0.957331	0.950351	0.925351	0.978856	0.993365	0.942866	0.977693	0.977407	0.971773	0.986889	0.972997	0.975752	0.998331	1.07641	0.966145	1.02822	1.04654	1.03759	0.92389	1.0521	1.01956	1.17783	1.03972	0.8967	1.09214	0.983747	0.886707	0.917828	0.978774	0.981384	0.989471	0.979958	1.03332	1.00633	0.999827	0.985635	1.10488	0.991427	1.03823	1.04969
	32.956	1.11239	1.04618	1.06731	1.10758	1.02339	1.02717	1.02173	1.03546	1.01022	1.04767	0.945776	0.975471	0.969909	1.00509	0.974423	1.00403	0.959702	0.974917	1.05161	1.02108	0.941288	0.978206	0.977559	1.03498	0.985853	1.01068	1.01308	1.06436	0.953299	0.967029	1.01824	0.995725	1.14285	0.973785	0.952515	0.905045	0.947648	0.945189	0.982012	0.979813	1.01564	0.980928	1.01521	0.997081	1.07641	0.966145	1.02822	1.03759
	37.664	1.01627	0.999494	1.103	1.00883	1.03563	0.937817	1.04167	1.02777	0.969362	1.02456	1.01043	0.957889	0.99815	0.961626	0.933663	0.978199	1.00773	0.953156	1.0304	0.982823	0.992475	1.04087	0.969175	1.01293	0.980557	0.963668	1.00675	1.02472	0.944122	0.999552	0.996936	0.971846	1.05592	0.977883	0.940971	0.900215	0.951566	0.973503	1.03338	0.971903	0.987988	1.0096	1.03577	0.972859	0.978206	0.977559	1.03498	1.01068
	42.372	1.14453	0.991715	1.08117	1.02282	1.05523	1.00405	1.0588	1.0448	1.00082	0.979814	0.916102	0.959097	0.913984	1.05203	0.958094	0.998917	0.943913	0.998976	1.05533	1.03267	1.07513	1.16091	1.01616	1.04588	1.02313	0.994823	1.00691	1.0436	0.955609	0.925244	0.92933	0.93407	1.098	0.941173	0.842859	0.863304	0.9992	0.967269	0.988647	0.98744	1.02457	0.978612	1.02653	1.0053	1.04087	0.969175	1.01293	0.963668
	47.08	1.15845	1.02651	1.025	1.01274	1.04193	1.01261	1.11027	1.02836	1.01306	1.04077	1.00397	1.03353	1.04356	1.02707	1.01595	0.930965	1.01032	0.990997	0.984065	0.941162	1.06169	1.17792	0.975141	1.06803	1.06242	1.04186	0.989462	1.06628	0.969473	1.01219	0.967903	0.898817	1.02236	0.965262	0.863996	0.839565	0.988297	0.938072	0.972625	0.99854	0.996589	0.963472	1.01898	0.979941	1.16091	1.01616	1.04588	0.994823
	51.788	1.12914	1.08026	1.14357	1.02168	1.09802	1.09437	1.14475	1.08872	1.04832	0.959036	1.00409	0.985417	1.05728	1.04475	0.97871	0.999741	0.962187	0.983181	0.930471	1.04222	1.13869	1.40409	1.08086	1.11465	1.05999	1.14677	1.03632	1.14996	0.944772	0.985237	0.953228	0.897502	1.05793	1.02455	0.841605	0.918241	0.981908	0.952994	0.969588	1.00664	1.00382	1.00293	1.02077	0.986638	1.17792	0.975141	1.06803	1.04186
	56.496	0.999748	1.10959	1.06218	1.07802	1.02673	0.960973	1.10462	1.09953	1.00975	1.17344	0.977556	0.968931	0.980512	1.08724	1.02654	0.975522	0.968243	0.960902	1.05287	1.03723	1.17952	1.42844	1.05251	1.20421	1.15195	1.14577	1.03793	1.16953	0.956557	0.959108	0.970252	0.917251	1.03872	0.987548	0.841452	0.891611	0.985884	0.991469	1.00724	0.996846	0.980495	1.00868	1.07078	0.990469	1.40409	1.08086	1.11465	1.14677
	61.204	1.40932	1.05427	1.08509	1.07961	1.07105	1.00971	1.13519	1.08611	0.99175	1.09661	1.04015	1.05563	1.06963	0.996782	0.945262	0.982662	1.02637	1.05986	1.13145	1.08947	1.24294	1.64233	1.11794	1.26261	1.16464	1.25618	1.20953	1.27962	0.986183	0.973361	0.959328	0.931039	1.07133	0.956942	0.829972	0.854501	1.04657	1.00358	1.01545	1.06504	1.0311	1.03254	1.04945	1.00602	1.42844	1.05251	1.20421	1.14577
	65.912	1.17005	1.05189	1.22665	1.18172	1.17872	1.17526	1.14908	1.15161	1.14571	1.15285	1.12488	1.07439	1.3519	1.10417	1.04217	1.04442	0.955659	1.00914	1.06034	1.02277	1.3263	1.69344	1.16603	1.39381	1.24324	1.38027	1.13016	1.29284	0.993675	1.0217	1.00528	0.896829	1.0287	0.980915	0.875719	0.850629	1.04576	1.04672	1.19711	1.0913	1.13045	1.19559	1.2109	1.09512	1.64233	1.11794	1.26261	1.25618
	70.62	1.87139	1.21209	1.35755	1.40463	1.29876	1.41101	1.15046	1.21582	1.24518	1.50801	1.3845	1.27368	1.63855	1.29053	1.04112	1.02385	1.01499	1.01331	1.06358	1.06683	1.46657	1.89496	1.29487	1.51668	1.31933	1.55078	1.32221	1.40065	1.00116	1.11872	1.01296	0.917992	1.0402	0.950866	0.876761	0.851483	1.66034	1.23036	1.60883	1.45833	1.46761	1.43166	1.59045	1.46057	1.69344	1.16603	1.39381	1.38027
	75.328	1.71084	1.28501	1.52267	1.42992	1.60357	1.35545	1.25105	1.2795	1.42404	1.70008	1.66997	1.25783	1.89173	1.4856	1.06538	1.1546	1.10207	1.12946	1.26648	1.16347	1.48909	2.09909	1.3471	1.59998	1.31647	1.55035	1.43401	1.40584	1.00251	1.14596	0.974974	0.998785	1.0354	0.973573	0.860151	0.842701	1.82744	1.36308	2.2949	1.78689	1.89797	2.04459	2.18898	1.85641	1.89496	1.29487	1.51668	1.55078
	80.036	2.59588	1.41906	1.71003	1.9365	1.86398	1.62224	1.26697	1.20997	1.5214	1.79744	1.8634	1.49869	2.24953	1.60519	1.10217	1.36788	1.25108	1.4638	1.43178	1.30088	1.51733	2.47541	1.38678	1.73855	1.35919	1.74919	1.53306	1.59742	1.02657	1.52319	1.07857	0.959654	1.06705	0.970618	0.950447	0.838292	2.82268	1.81768	2.73652	2.54451	2.44466	2.37243	2.91894	2.61149	2.09909	1.3471	1.59998	1.55035
	84.744	2.64578	1.61284	1.79484	2.28375	2.04497	1.66592	1.40379	1.26601	1.5767	1.84706	2.21893	1.57235	2.5461	1.54209	1.24243	1.50065	1.28433	1.80454	1.91061	1.66722	1.51439	2.58187	1.42617	1.9251	1.36881	1.92506	1.616	1.61748	1.11442	1.34908	1.07814	1.05488	1.03896	1.01973	1.05263	0.882277	3.01563	2.01833	3.19132	2.84915	2.80163	2.89918	3.34715	3.00159	2.47541	1.38678	1.73855	1.74919
	89.452	2.72485	1.64357	2.14778	2.67674	2.23754	1.76455	1.36131	1.19293	1.76858	2.36363	2.46099	1.61278	3.05851	1.66707	1.28019	1.68406	1.54376	2.04737	1.84215	1.68411	1.6454	2.79113	1.5208	2.02448	1.41071	2.05677	1.76642	1.62427	1.18981	1.64611	1.12679	1.12057	1.02847	1.04166	1.24326	0.958368	3.55206	2.30363	3.42206	3.40045	3.23964	3.13005	3.87432	3.51	2.58187	1.42617	1.9251	1.92506
	94.16	2.38771	1.80898	2.10176	2.61627	2.45074	2.00632	1.39376	1.2827	1.79911	2.66789	2.6164	1.58888	3.43394	1.87147	1.597	2.17113	1.63322	2.36921	2.92792	2.24704	1.65304	2.91731	1.54235	2.22318	1.58178	2.17623	1.82482	1.63944	1.30018	1.86553	1.15243	1.30568	1.10709	1.18413	1.40422	1.09391	3.61592	2.40361	3.65209	3.53189	3.53317	3.39921	4.00416	3.84092	2.79113	1.5208	2.02448	2.05677
	98.868	2.36881	1.74491	2.69859	2.98127	2.80202	2.67861	1.38784	1.30792	1.92015	3.03487	2.88408	1.7114	3.76828	1.95799	1.59208	2.36345	1.79939	2.66215	2.88772	2.08434	1.70011	2.83419	1.65503	2.38041	1.61158	2.25868	2.10457	1.65192	1.41591	2.52886	1.18044	1.45558	1.13154	1.21253	1.51026	1.09214	3.82439	2.56176	3.7663	3.92947	3.81255	3.57656	4.3647	4.06355	2.91731	1.54235	2.22318	2.17623
	103.576	1.35815	1.8251	2.7716	3.42625	2.89635	2.87034	1.34364	1.26222	1.90552	3.23835	3.15822	1.68052	3.97403	2.0722	1.70915	2.8649	1.96869	3.23998	3.29695	2.42642	1.81149	3.20868	1.7055	2.70536	1.65792	2.23446	2.30306	1.62703	1.44494	2.60717	1.24155	1.83037	1.30809	1.37755	1.84893	1.20298	3.92023	2.73661	3.86934	3.91943	3.94765	3.73318	4.44379	4.30815	2.83419	1.65503	2.38041	2.25868
	108.284	3.27033	1.74141	3.1337	3.56799	2.79764	2.80792	1.4301	1.36799	2.02109	3.13069	3.10873	1.89915	4.1842	2.17754	1.71701	2.82168	2.28462	2.99618	3.115	2.2393	1.91026	3.45123	1.81657	2.7188	1.66469	2.42292	2.48664	1.71591	1.47636	3.48467	1.31191	2.05071	1.33257	1.43243	2.09441	1.33031	4.03662	2.84731	3.90005	3.94203	4.04568	3.7782	4.64177	4.45476	3.20868	1.7055	2.70536	2.23446
	112.992	2.95237	2.00468	3.4059	3.9018	2.97299	2.77628	1.58584	1.37816	2.10567	3.26954	3.03324	1.89684	4.11809	2.35861	1.90841	3.12326	2.56298	3.48055	3.44554	2.35986	1.90722	3.61588	1.84493	3.06023	1.74635	2.47211	2.32367	1.79872	1.50896	3.60892	1.43068	2.34885	1.39959	1.65666	2.29734	1.52998	4.08334	2.88265	3.98089	4.03676	4.06447	3.96216	4.71545	4.50995	3.45123	1.81657	2.7188	2.42292
	117.7	3.67342	1.98298	3.50271	3.75109	3.28628	2.79938	1.53725	1.36053	2.13319	3.59593	3.32506	2.02185	4.01858	2.82895	1.91283	3.2143	2.63121	3.33095	3.2484	2.27466	1.9676	3.65241	2.0614	3.02138	1.73253	2.53034	2.40759	1.77873	1.69487	3.9676	1.49021	2.38177	1.43114	1.71898	2.46367	1.53156	4.2477	3.03845	4.0224	4.11505	4.17577	4.00392	4.86183	4.58311	3.61588	1.84493	3.06023	2.47211
	122.408	3.39836	1.92291	3.48801	3.67612	3.59009	2.88371	1.55747	1.39559	2.18902	3.59288	3.16983	1.89432	3.933	2.75756	2.02915	3.31568	2.75989	3.7386	3.29693	2.51314	1.9397	3.88929	2.04984	2.98708	1.83435	2.61025	2.42744	1.78916	1.69834	3.89618	1.52519	2.90209	1.61617	1.91695	2.58556	1.79686	4.10777	3.09966	4.10407	4.13191	4.23036	4.11969	4.7937	4.57765	3.65241	2.0614	3.02138	2.53034
	127.116	3.99401	1.9669	3.44255	3.64693	3.8922	2.94481	1.55219	1.33219	2.15956	3.34879	3.52115	2.21576	4.03413	2.94016	2.20146	3.45686	3.03542	3.61151	3.06864	2.03884	1.90989	3.48982	2.19073	2.95579	1.85052	2.66373	2.48211	1.79362	1.83149	4.40116	1.69741	2.98246	1.73632	1.95842	2.86231	1.9083	4.23593	3.03846	4.18256	4.04292	4.29558	4.20229	5.05037	4.68533	3.88929	2.04984	2.98708	2.61025
	131.824	3.62114	1.86587	3.55904	3.87312	3.84089	2.95413	1.61039	1.38722	2.28238	3.52233	3.61188	2.45193	4.18591	2.979	2.12664	3.48953	2.87547	3.46003	3.35212	2.56456	1.90814	3.59987	2.22929	3.02704	1.89976	2.65366	2.46276	1.80495	1.87305	4.27311	1.72149	3.38876	1.96482	2.22368	3.14409	2.11947	4.21256	3.09121	4.28599	4.18953	4.34116	4.37503	5.04875	4.79168	3.48982	2.19073	2.95579	2.66373
	136.532	4.40932	1.80561	3.66963	3.53756	3.88574	2.33094	1.5516	1.43507	2.24892	3.80322	3.4914	2.27712	4.31011	2.90869	2.07384	3.59447	2.86655	3.6092	3.20255	2.54895	1.79113	3.53048	2.29994	3.02947	1.91039	2.74059	2.54148	1.89283	1.93754	4.43255	1.7116	3.4372	2.03123	2.30023	3.24932	2.26503	4.06723	3.234	4.3643	4.1382	4.33655	4.43025	5.04273	4.79272	3.59987	2.22929	3.02704	2.65366
	141.24	3.24686	2.03656	3.78574	3.62606	3.74083	2.07263	1.58757	1.31991	2.36041	3.66339	3.37545	2.3135	4.42105	2.7747	2.1367	3.69859	3.11084	3.71361	2.93962	2.93567	1.82392	3.54501	2.23662	3.13585	1.94071	2.8433	2.51618	1.84342	1.96091	4.22361	1.88812	3.83134	2.38961	2.57838	3.66291	2.69555	4.00678	3.07081	4.33729	4.16158	4.3761	4.42733	4.97059	4.85124	3.53048	2.29994	3.02947	2.74059
	145.948	4.84756	1.9843	3.72929	3.43452	3.36958	2.67335	1.51265	1.33299	2.32814	3.91156	3.63003	2.29565	4.53657	2.43117	2.34177	3.67069	3.11084	3.67703	3.11072	3.11498	1.75931	3.32384	2.14351	3.23702	2.0219	2.79017	2.56077	1.82702	2.05668	3.43897	2.05503	3.91768	2.59894	2.77034	3.97549	2.88898	3.8374	2.98801	4.41869	4.09987	4.40328	4.48968	4.91198	4.8479	3.54501	2.23662	3.13585	2.8433
	150.656	4.78969	1.92765	3.7485	3.47852	2.90696	2.90756	1.49805	1.35584	2.38732	3.79847	3.59795	2.17683	4.382	2.14948	2.55639	3.79258	3.31885	3.92347	3.00917	3.16617	1.67813	3.58197	2.23594	3.3797	2.00061	2.86567	2.50127	1.88377	2.16626	3.60209	2.11438	4.45145	2.66782	3.14353	4.15869	3.20107	3.83689	3.05737	4.3511	4.16628	4.39089	4.49832	4.86301	4.89714	3.32384	2.14351	3.23702	2.79017
	155.364	4.6847	1.89136	4.03637	3.61275	2.62125	2.89203	1.49482	1.35411	2.38367	3.82672	3.88357	2.391	4.34968	2.59603	2.42934	3.96626	3.3622	3.67031	2.80173	3.16452	1.68544	2.989	2.25073	3.3638	2.00911	2.79632	2.63752	1.88749	2.26857	4.00077	2.2295	4.40572	2.7357	3.21831	4.29104	3.49871	3.63418	2.93071	4.4004	4.1271	4.32529	4.6158	4.9706	4.8497	3.58197	2.23594	3.3797	2.86567
	160.072	3.96291	1.90152	3.96125	3.56647	2.2686	2.99552	1.66999	1.35937	2.39773	3.79681	3.57586	2.13836	4.18421	2.28084	2.5338	4.23476	3.43883	3.78893	3.07422	3.09037	1.66455	3.02052	2.2219	3.21576	1.96001	2.81843	2.53586	1.8618	2.35983	4.23474	2.42249	4.82472	3.1216	3.33436	4.46447	3.6965	3.63116	2.90127	4.31265	4.08941	4.37982	4.63015	4.87646	4.74054	2.989	2.25073	3.3638	2.79632
	164.78	4.21302	1.72959	3.83242	3.70748	2.38341	2.80713	1.63113	1.28077	2.42485	3.78031	3.60187	2.44496	3.95119	2.87102	2.57652	4.23237	3.60546	3.8534	3.21275	3.53472	1.70359	3.00488	2.12622	3.1774	1.90573	2.65407	2.34559	1.7422	2.51002	4.6048	2.54466	4.97832	3.33174	3.5392	4.50533	4.15987	3.57267	3.00427	4.31349	4.01113	4.18585	4.77697	4.61298	4.73953	3.02052	2.2219	3.21576	2.81843
	169.488	4.10821	2.03253	4.05926	3.57546	2.28316	2.98537	1.59025	1.4563	2.31217	3.59158	3.77644	2.37195	4.31532	2.736	2.44981	4.20722	3.63297	3.67974	2.99196	3.42705	1.64075	3.13271	2.1114	2.87452	1.92939	2.70384	2.29151	1.76717	2.59872	4.48527	2.73863	5.2045	3.58726	3.6882	4.48934	4.3635	3.52758	2.88126	4.25036	4.04544	4.2211	4.61346	4.60397	4.59945	3.00488	2.12622	3.1774	2.65407
	174.196	3.89521	1.58929	3.71243	3.39822	2.38228	2.71052	1.55806	1.69485	2.27604	3.55439	3.65872	2.4765	4.21933	2.6117	2.57485	4.21229	3.5165	3.78189	3.09324	3.46738	1.75562	3.27361	2.16579	2.60695	1.87205	2.56506	2.32521	1.75268	2.65341	4.83927	2.95397	5.26026	3.73357	3.75328	4.75796	4.67355	3.53373	2.82829	4.13533	3.7622	3.7643	4.47587	4.37014	4.64092	3.13271	2.1114	2.87452	2.70384
	178.904	3.76625	1.62194	3.56674	3.47474	2.51552	2.94032	1.50321	1.9316	2.2763	3.42827	3.638	2.42673	4.19252	2.34217	2.5604	4.06782	3.56542	3.66911	2.88759	3.16008	1.68801	3.39857	2.0675	2.54635	1.87927	2.41476	2.24082	1.75378	2.63602	4.91103	3.05776	5.40716	3.8324	3.75455	4.66515	4.38005	3.51025	2.87109	4.22513	3.90012	3.93768	4.61705	4.31136	4.44305	3.27361	2.16579	2.60695	2.56506
	183.612	3.62034	1.43327	3.63157	3.4387	2.42998	2.66638	1.52052	2.05515	2.42057	4.03972	3.35949	2.13158	4.31234	2.22841	2.3809	3.99263	3.39584	3.87725	2.82659	3.98962	1.61647	2.83825	2.11113	2.41193	1.87344	2.45064	2.36688	1.70452	2.55467	5.0515	3.11229	5.37822	3.75397	3.75083	4.63028	4.40684	3.34518	2.93655	4.06563	3.65522	3.66036	4.56368	4.09604	4.43059	3.39857	2.0675	2.54635	2.41476
	188.32	3.51635	1.45209	3.66307	3.32179	2.1683	2.7622	1.51825	2.12424	2.35067	3.72159	3.40496	2.12377	4.27589	2.07267	2.20976	3.8371	3.63467	3.76712	2.68359	3.60928	1.56947	2.8474	2.08798	2.36568	1.81229	2.54741	2.35448	1.68004	2.64818	5.17931	3.12039	5.6753	4.11891	3.7722	4.53549	4.61854	3.43992	2.98907	4.12824	3.64121	3.67743	4.38114	3.94121	4.39879	2.83825	2.11113	2.41193	2.45064
	193.028	4.01167	1.40849	3.49572	3.13791	2.1513	2.66587	1.58984	2.1948	2.46962	3.61443	3.27385	2.23302	4.21711	2.04188	2.10663	4.02584	3.72938	3.81887	2.52399	3.90018	1.55201	3.44014	2.09753	2.37514	1.80955	2.59206	2.21413	1.52205	2.70887	4.98726	3.23589	5.63896	4.14208	3.72165	4.30502	4.39173	3.33126	2.86682	4.08193	3.44022	3.42211	4.41412	3.91608	4.38585	2.8474	2.08798	2.36568	2.54741
	197.736	3.79239	1.45982	3.72554	3.07855	2.02866	2.70138	1.43765	2.00807	2.27265	3.39076	3.54565	2.35023	3.89992	2.12898	1.97624	4.23673	3.57677	3.87545	2.57523	3.42279	1.50116	3.45693	2.18015	2.34695	1.71638	2.72095	2.31142	1.593	2.59966	4.91556	3.26864	5.62075	4.38885	3.7934	4.22978	4.44326	3.30564	2.90208	4.10585	3.50577	3.74263	4.36818	4.02714	4.39626	3.44014	2.09753	2.37514	2.59206
	202.444	3.45748	1.46176	3.59118	2.99774	1.95636	2.68174	1.4791	1.82994	2.23809	3.43395	3.57662	2.26595	3.84909	2.13319	2.15371	4.16056	3.58725	3.76443	2.37762	3.33147	1.59383	3.38734	2.12345	2.27008	1.77315	2.84581	2.21762	1.53151	2.58007	4.80417	3.37882	5.66563	4.41665	3.8086	4.33978	4.51935	3.22461	2.81195	4.10098	3.3354	3.45067	4.34092	3.91243	4.26774	3.45693	2.18015	2.34695	2.72095
	207.152	3.30559	1.34825	3.67997	3.13193	1.86184	2.84788	1.40287	1.70472	2.29589	2.95217	3.53549	2.28634	3.86014	1.89243	2.02007	4.35173	3.35446	3.67458	2.40585	3.29357	1.49111	3.47216	2.05	2.15345	1.70704	2.77874	2.16985	1.56886	2.44749	4.89602	3.34509	5.49715	4.57361	3.73797	4.27103	4.38675	3.17847	2.8273	4.07821	3.3469	3.47056	4.38888	3.75326	4.26064	3.38734	2.12345	2.27008	2.84581
	211.86	3.41234	1.37721	3.40147	3.07607	1.83027	2.35703	1.41965	1.76124	2.18633	2.70969	3.50213	2.1376	3.70925	1.99556	2.16985	4.17335	3.12641	3.54356	2.44446	3.71757	1.42719	3.43795	1.95544	2.22571	1.77464	2.57642	2.19131	1.51279	2.56769	4.67804	3.50922	5.33756	4.40307	3.69864	4.36849	4.36796	3.1915	2.69293	3.99183	3.10722	3.06289	4.33992	3.53805	4.22026	3.47216	2.05	2.15345	2.77874
	216.568	3.22601	1.35816	3.53032	3.04883	1.6149	2.48451	1.36057	1.66401	2.06904	2.79194	3.70355	2.06245	3.64725	1.99301	2.22315	4.36422	3.02494	3.38075	2.33768	3.10654	1.39713	3.5494	1.92177	2.03626	1.74414	2.4807	2.08487	1.56496	2.47689	4.74606	3.1887	5.28486	4.52522	3.66889	4.15592	4.37227	3.06482	2.66518	4.01909	3.28723	3.3429	4.46802	3.78705	4.22213	3.43795	1.95544	2.22571	2.57642
	221.276	3.12473	1.30246	3.53358	2.97222	1.65251	2.12557	1.36309	1.72071	2.11885	2.64576	3.29362	1.81468	3.52758	1.68609	2.10266	4.08774	3.15972	3.60066	2.11789	3.38039	1.43482	3.0698	1.81703	2.07199	1.68154	2.10731	2.01212	1.47512	2.34941	3.73043	3.18847	5.25008	4.57142	3.60948	4.17252	4.24477	3.01795	2.63517	3.9214	3.04533	3.04913	4.32383	3.58101	4.2234	3.5494	1.92177	2.03626	2.4807
	225.984	3.27435	1.29507	3.06677	2.77582	1.76242	2.14108	1.30635	1.85344	2.0074	2.5648	3.24258	1.94327	3.38132	1.74449	2.03818	3.90183	3.07744	3.46202	2.22618	3.16912	1.44387	3.30483	1.76867	1.91476	1.52019	1.91688	1.99973	1.45179	2.20102	3.88166	3.09297	5.16668	4.48531	3.51729	3.98427	4.28576	2.97819	2.58618	3.95315	3.04762	3.04772	4.17	3.46042	4.1579	3.0698	1.81703	2.07199	2.10731
	230.692	2.83177	1.1536	3.29418	2.49022	1.55639	1.7997	1.34233	1.84829	1.99758	2.35407	3.07687	1.96505	3.41841	1.65457	1.99456	3.61653	3.02429	3.39697	2.06369	3.37347	1.463	2.94399	1.61401	1.82448	1.51316	1.98179	1.8368	1.41801	1.98519	3.58	3.06594	4.88833	4.463	3.42754	3.90466	4.13064	2.92326	2.30432	3.83631	3.09475	2.86629	4.2674	3.54017	4.18923	3.30483	1.76867	1.91476	1.91688
	235.4	3.13252	1.23149	3.14859	2.46018	1.50502	1.83583	1.24442	1.81736	2.09492	2.75669	3.21147	1.91946	3.68807	1.42113	1.94849	3.44128	3.05523	3.58829	1.78485	3.20046	1.46814	3.10081	1.61849	1.76238	1.51962	2.07241	1.79089	1.4033	1.91074	3.80664	2.86843	4.64098	4.32615	3.3203	4.01622	4.09119	3.01115	2.41568	3.76963	3.18948	3.01932	4.22455	3.45898	4.11371	2.94399	1.61401	1.82448	1.98179
	240.108	2.77603	1.24167	2.7927	2.23639	1.46873	1.8334	1.24174	1.84532	1.84579	2.33525	2.92893	1.72969	3.2622	1.54577	1.96135	3.77172	2.79863	3.58648	1.85966	3.49824	1.47598	2.73278	1.56521	1.7376	1.47207	2.18517	1.9914	1.3948	1.83056	4.0248	2.71075	4.57608	4.19122	3.2188	3.86912	4.16944	2.96388	2.19743	3.67109	2.89682	2.76621	4.19013	3.49724	4.10022	3.10081	1.61849	1.76238	2.07241
	244.816	2.76331	1.31757	2.73436	2.27134	1.28067	1.90267	1.2681	1.86137	1.87759	2.44121	2.93156	1.54116	3.2469	1.43643	1.84624	4.07036	2.68944	3.52226	1.99824	3.31405	1.54236	2.77846	1.51865	1.67889	1.45374	2.28523	1.83776	1.43198	1.8201	3.71979	2.6792	4.38745	4.29777	3.16991	3.77968	4.20269	2.85983	2.13488	3.60036	2.92651	2.84577	4.08428	3.50623	4.06387	2.73278	1.56521	1.7376	2.18517
	249.524	2.64341	1.19239	2.61359	2.05989	1.21742	1.68677	1.29345	1.87021	1.80718	2.08038	2.98558	1.60573	2.87179	1.3279	1.68051	3.89694	2.50095	3.30401	1.92694	3.66973	1.44053	2.30372	1.52279	1.78757	1.41586	2.15645	1.836	1.2438	1.74135	3.7216	2.68717	4.38777	4.18886	3.13166	3.81763	4.28395	2.7673	2.08718	3.52608	2.76271	2.61701	4.05095	3.23443	4.01241	2.77846	1.51865	1.67889	2.28523
	254.232	2.43634	1.23207	2.15505	1.82191	1.2674	1.75112	1.24452	1.83893	1.73838	1.76789	2.98662	1.57863	2.72357	1.31839	1.54595	3.98067	2.35738	3.02471	1.86592	3.02349	1.47704	2.174	1.47898	1.58614	1.38849	2.04643	1.85084	1.253	1.73937	3.87576	2.52955	4.64393	4.27159	3.2061	3.81543	4.13405	2.78439	2.02933	3.5156	2.83383	2.6892	3.99618	3.19108	4.01318	2.30372	1.52279	1.78757	2.15645
	258.94	2.72225	1.09484	2.32741	2.05776	1.20257	1.52724	1.2183	1.87252	1.6337	1.76064	3.01791	1.6523	2.56688	1.22609	1.53277	4.3656	2.26418	2.93388	1.98415	3.20628	1.3571	1.93229	1.36416	1.51006	1.3769	1.7489	1.6566	1.24859	1.72054	3.99293	2.56115	4.72185	4.37605	3.15987	3.52191	4.13414	2.68894	1.86666	3.31017	2.57685	2.43527	3.7997	3.25383	3.92125	2.174	1.47898	1.58614	2.04643
	263.648	2.56965	1.1046	2.09932	2.3718	1.2295	1.44934	1.18178	1.65652	1.68003	1.76724	2.931	1.58404	2.66906	1.32589	1.42302	3.95121	2.26699	2.98851	1.68474	2.81892	1.35563	2.02941	1.33912	1.50334	1.41441	1.60496	1.70428	1.24128	1.62233	3.78048	2.60864	4.58323	4.27372	3.19053	3.36746	4.1582	2.73013	1.85469	3.28325	2.60124	2.51439	3.60287	3.07728	3.85909	1.93229	1.36416	1.51006	1.7489
	268.356	2.67045	1.13103	1.88907	2.23367	1.25005	1.37343	1.19966	1.72502	1.54346	1.61977	2.80593	1.51162	2.31045	1.20506	1.33874	3.47482	2.34744	2.82874	1.82126	3.01991	1.3189	1.82761	1.34723	1.50443	1.33652	1.42712	1.48473	1.1993	1.68697	3.812	2.6069	4.66378	4.25625	3.15488	3.60421	3.87335	2.55014	1.76132	3.12547	2.22492	2.0583	3.33183	2.93898	3.65769	2.02941	1.33912	1.50334	1.60496
	273.064	2.52954	1.11237	1.663	2.12371	1.20785	1.35477	1.18691	1.69562	1.65848	1.52599	2.60395	1.41003	2.33188	1.25589	1.39807	3.1677	2.28702	2.84957	1.69527	2.97649	1.31909	1.75045	1.22089	1.4122	1.25216	1.36444	1.4715	1.21605	1.64171	3.76166	2.39623	4.54411	4.27321	2.99743	3.52966	4.07709	2.50923	1.72701	3.02666	2.3138	2.23959	3.16548	2.97895	3.62921	1.82761	1.34723	1.50443	1.42712
	277.772	2.59729	1.12476	1.54932	1.99975	1.14528	1.4038	1.24704	1.38496	1.52456	1.5348	2.18718	1.37929	1.89688	1.25798	1.36779	2.54934	2.26601	2.80146	1.68453	2.81598	1.25368	1.66856	1.30252	1.44248	1.25901	1.37034	1.51536	1.16114	1.60465	3.40791	2.41947	4.52782	4.15187	2.91745	3.4071	3.8551	2.51641	1.60072	2.91658	2.05971	1.96713	3.0832	2.83831	3.5786	1.75045	1.22089	1.4122	1.36444
	282.48	3.01726	1.10987	1.55081	1.89015	1.08949	1.43585	1.16625	1.29549	1.44413	1.38367	2.10826	1.4562	1.92613	1.19022	1.30749	2.58397	2.18758	2.93726	1.54863	2.82604	1.2837	1.66862	1.25446	1.54709	1.25421	1.52236	1.66655	1.15229	1.59013	3.53193	2.3187	4.11316	4.05942	2.71806	3.16619	3.78154	2.41502	1.57179	2.83823	2.06709	2.04617	2.91034	2.86546	3.47789	1.66856	1.30252	1.44248	1.37034
	287.188	2.68632	1.18781	1.45054	1.79198	1.10091	1.43971	1.21568	1.15748	1.51339	1.40269	1.96882	1.34178	1.71327	1.14987	1.314	2.72103	1.89	2.6752	1.72866	2.79811	1.19917	1.38546	1.17792	1.60309	1.21885	1.59368	1.5285	1.15262	1.57532	2.88059	2.17066	3.87938	4.041	2.6311	3.19409	3.54387	2.33947	1.45201	2.65018	1.77059	1.72124	2.75515	2.77263	3.35207	1.66862	1.25446	1.54709	1.52236
	291.896	2.51252	1.11904	1.51858	1.82857	1.08797	1.45964	1.15465	1.10539	1.37096	1.44032	1.72776	1.40233	1.81727	1.19351	1.24149	2.5573	1.85903	2.75316	1.65646	2.61486	1.18212	1.55667	1.17445	1.64676	1.17888	1.62134	1.37211	1.17377	1.48995	3.13747	2.17006	3.84655	3.92343	2.63041	2.97069	3.47013	2.32612	1.48027	2.56374	1.76223	1.71456	2.62156	2.65329	3.23074	1.38546	1.17792	1.60309	1.59368
	296.604	2.58907	1.06695	1.37817	1.63353	1.12158	1.24081	1.11333	1.14658	1.34301	1.36082	1.66294	1.29016	1.53157	1.07137	1.25701	2.81772	1.67797	2.53663	1.7164	2.72741	1.18203	1.55654	1.1406	1.64848	1.13392	1.48479	1.35253	1.11078	1.49427	2.31281	2.03299	3.7443	3.93705	2.6405	2.82504	3.3593	2.23105	1.35413	2.45129	1.4893	1.43382	2.52917	2.47513	3.10207	1.55667	1.17445	1.64676	1.62134
	301.312	2.55592	1.05796	1.34281	1.73077	1.06645	1.31762	1.22181	1.02333	1.25151	1.29598	1.61515	1.37101	1.65527	1.05831	1.23543	2.90065	1.77369	2.46198	1.72277	2.82371	1.17751	1.5793	1.19762	1.46786	1.14818	1.46744	1.26923	1.10739	1.481	2.60947	2.0982	3.43038	3.94818	2.57813	2.81316	3.44044	2.12936	1.31823	2.41446	1.55111	1.49363	2.40919	2.41545	3.02214	1.55654	1.1406	1.64848	1.48479
	306.02	2.34251	1.15285	1.30943	1.55683	1.09893	1.19991	1.20032	0.98277	1.31146	1.19302	1.51804	1.16853	1.38031	1.03652	1.20152	2.70089	1.54497	2.37779	1.90624	2.81753	1.1273	1.40308	1.12983	1.40072	1.13645	1.27068	1.13278	1.05389	1.4515	2.52486	1.94003	3.45282	3.8704	2.53216	2.57323	3.22104	1.99536	1.24884	2.28701	1.32559	1.27462	2.28256	2.13942	2.77876	1.5793	1.19762	1.46786	1.46744
	310.728	2.28975	1.12584	1.22851	1.54346	0.998486	1.27469	1.18948	0.986421	1.25087	1.31708	1.46201	1.23192	1.3441	1.17094	1.20701	3.06777	1.54407	2.45618	1.67567	2.58401	1.19661	1.48513	1.06847	1.2862	1.12859	1.16318	1.16523	1.12619	1.38939	2.64551	1.93263	3.12266	3.68191	2.41358	2.49145	3.42748	1.9548	1.28648	2.27182	1.3506	1.28776	2.16712	2.12007	2.71853	1.40308	1.12983	1.40072	1.27068
	315.436	2.16466	1.08006	1.14454	1.49334	0.965043	1.12416	1.20423	1.00214	1.30782	1.33837	1.36668	1.13363	1.39294	1.03239	1.166	2.50603	1.63876	2.23405	1.80395	2.70446	1.10915	1.34318	1.06177	1.2341	1.10583	1.16038	1.0618	1.07063	1.33317	2.32522	1.93677	3.01753	3.83576	2.46791	2.47325	3.41402	1.85419	1.17281	2.14073	1.1767	1.12492	1.99098	1.92604	2.56839	1.48513	1.06847	1.2862	1.16318
	320.144	2.18186	1.15108	1.20817	1.62139	1.05185	1.15925	1.11444	1.00938	1.24238	1.30419	1.32221	1.25674	1.1939	1.1638	1.04504	2.02523	1.46152	2.03937	1.90997	2.37441	1.13705	1.44676	1.01832	1.11323	1.00206	1.05145	1.03852	1.01103	1.34344	2.62497	1.80084	2.68429	3.38305	2.31312	2.32144	3.30398	1.75889	1.10875	2.03073	1.11728	1.14768	1.91078	1.95795	2.44689	1.34318	1.06177	1.2341	1.16038
	324.852	2.05382	1.01832	1.1864	1.30059	1.04502	1.14205	1.16613	0.945292	1.21694	1.21469	1.25008	1.29592	1.18888	1.07067	1.08503	1.96407	1.37939	2.19288	1.70777	2.73251	1.14572	1.24582	1.00729	1.12691	1.0321	1.03402	1.02211	1.05831	1.24148	2.27664	1.79259	2.61379	3.3132	2.24446	2.38221	3.29591	1.62941	1.15723	1.96552	0.985298	1.03527	1.79661	1.61922	2.15735	1.44676	1.01832	1.11323	1.05145
	329.56	1.97986	1.06818	1.16436	1.34244	1.02901	1.18522	1.02474	0.963857	1.12562	1.178	1.21284	1.21993	1.17358	1.10808	1.14238	1.69152	1.29568	2.09774	1.66752	2.57134	1.08475	1.31573	0.990879	1.07947	1.02336	1.01889	1.06814	0.998505	1.22589	2.46831	1.64516	2.26435	2.96884	2.08456	2.24532	2.92872	1.62465	1.0993	1.85156	0.969437	0.976	1.74712	1.61147	2.03929	1.24582	1.00729	1.12691	1.03402
	334.268	1.85833	1.07701	1.13601	1.14217	0.96658	1.08283	1.06379	0.931473	1.12388	1.15523	1.2772	1.26309	1.17708	1.05463	1.0299	1.55959	1.22599	1.88813	1.51107	2.56008	1.08733	1.26313	1.00059	1.09071	1.03365	1.02642	0.975577	1.03495	1.13997	1.86972	1.52943	2.3023	3.06036	2.04727	2.11522	2.73935	1.4541	1.00867	1.74877	0.864152	0.913422	1.49536	1.39333	1.70816	1.31573	0.990879	1.07947	1.01889
	338.976	1.84	1.04053	1.18829	1.12518	1.0218	1.06959	1.02986	0.882137	1.08514	1.17769	1.20535	1.20775	1.08881	1.08303	1.10851	1.42931	1.30418	1.86115	1.46253	2.41775	1.13108	1.29345	1.0056	1.04591	1.01401	1.06725	0.975035	1.02414	1.18446	2.04435	1.52448	2.02575	2.69628	1.93856	2.14488	2.72989	1.42125	1.03629	1.67599	0.841349	0.89417	1.41308	1.31876	1.50538	1.26313	1.00059	1.09071	1.02642
	343.684	1.7518	1.05885	1.14154	1.07807	0.941501	1.11621	1.06405	0.92423	1.10162	1.16243	1.1662	1.18911	1.03711	1.04828	0.98593	1.42216	1.26968	1.68447	1.40212	2.61168	1.08303	1.1499	0.97434	1.07986	1.04242	1.01369	1.06523	0.973215	1.11982	1.40116	1.47173	2.06221	2.73064	1.92533	1.99648	2.33922	1.26171	1.01007	1.60417	0.766732	0.816249	1.28452	1.08488	1.26317	1.29345	1.0056	1.04591	1.06725
	348.392	1.70135	1.08337	0.965302	0.997607	0.980448	1.03785	1.0442	0.995954	1.11143	1.15036	1.10137	1.18532	1.09604	1.00617	1.02907	1.36479	1.2373	1.566	1.46446	2.45072	1.05904	1.20208	0.981942	1.03639	0.998846	1.00101	1.01786	0.956686	1.07346	1.42756	1.37389	1.85284	2.47299	1.89118	1.85145	2.19271	1.24167	1.03137	1.54251	0.736395	0.839639	1.20678	0.968607	1.21796	1.1499	0.97434	1.07986	1.01369
	353.1	1.58991	1.03638	1.0763	1.09812	1.02374	1.13713	1.11567	0.992646	1.07543	1.21606	1.11507	1.08451	1.07463	0.968262	0.992078	1.29062	1.12132	1.70584	1.58669	2.576	1.09957	1.15199	0.991419	1.04838	1.03001	0.986511	1.00176	0.972297	1.07922	1.40161	1.43711	1.82919	2.58569	1.77737	1.76476	2.08588	1.02949	0.946208	1.45319	0.745948	0.789713	1.08229	1.02753	1.21336	1.20208	0.981942	1.03639	1.00101
	357.808	1.64128	1.03077	1.00112	1.03465	0.939254	1.11392	1.02287	0.986333	1.09187	1.13045	1.19006	1.20733	1.08621	1.1265	0.979848	1.3107	1.13588	1.50587	1.70179	2.46548	1.082	1.23307	1.02714	1.02736	0.99686	1.00329	1.00935	0.959798	1.0815	1.5797	1.424	1.693	2.30341	1.69144	1.66688	2.01331	1.05017	0.9128	1.34958	0.74107	0.81677	1.06218	1.02745	1.282	1.15199	0.991419	1.04838	0.986511
	362.516	1.60663	1.13085	1.01253	0.970291	1.00025	1.06697	1.00445	1.00936	1.10674	1.09719	1.15593	1.1959	0.978018	0.981694	0.973858	1.17824	1.14562	1.35096	1.60581	2.30938	1.03612	1.23892	0.97011	1.01775	0.997462	0.928423	0.986763	0.924917	1.07251	1.31337	1.2542	1.6002	2.32762	1.64156	1.55198	1.94804	1.02407	0.86591	1.2825	0.739039	0.812064	1.12302	1.07276	1.32702	1.23307	1.02714	1.02736	1.00329
	367.224	1.5387	1.00483	1.11166	1.00921	0.953559	1.03648	0.976895	0.989787	1.17486	1.22728	1.13369	1.15583	1.05345	1.07771	0.972708	1.22015	1.14783	1.33548	1.58687	2.30209	1.06305	1.22026	0.970619	1.03546	0.972107	0.895796	0.987962	0.990882	1.04046	1.52243	1.25654	1.46416	2.19658	1.58042	1.54747	1.76552	1.08786	0.877192	1.22949	0.795552	0.82285	1.1758	1.05262	1.38058	1.23892	0.97011	1.01775	0.928423
	371.932	1.60471	1.02462	1.02889	0.870588	1.00211	1.01645	1.03507	0.94993	1.09764	1.10014	1.12627	1.13094	0.948261	0.977023	0.983794	1.13088	1.087	1.25426	1.57726	2.15332	1.06848	1.20701	0.981136	1.02081	0.973988	0.9377	0.98112	0.990645	1.02484	1.28658	1.29972	1.46617	2.0552	1.56375	1.35557	1.569	1.06953	0.827322	1.17145	0.803954	0.796207	1.20992	1.09918	1.37463	1.22026	0.970619	1.03546	0.895796
	376.64	1.607	1.1052	1.05835	1.02856	0.918886	1.08362	1.06294	0.978055	1.07489	1.13119	1.09947	1.13101	1.08567	1.04099	0.950825	1.11846	1.01624	1.19056	1.59395	2.09608	1.05258	1.23481	0.967427	1.00989	0.982312	0.985057	1.02451	0.981011	1.07477	1.29518	1.15211	1.38604	1.90916	1.50239	1.35488	1.5556	1.09437	0.840426	1.11615	0.814645	0.821542	1.16798	1.17437	1.35952	1.20701	0.981136	1.02081	0.9377
	381.348	1.57168	0.999789	1.07706	0.889284	0.947701	1.04775	0.999546	0.951285	1.06882	1.0826	1.08282	1.19589	0.999965	0.941176	0.953537	1.07497	1.07337	1.22188	1.4419	2.04501	1.05456	1.16926	0.949166	1.04291	0.95036	0.928406	0.949825	0.961928	0.999664	1.16352	1.18213	1.34518	1.87324	1.5246	1.22834	1.48993	1.15475	0.818208	1.1094	0.731767	0.788636	1.16449	1.18472	1.33228	1.23481	0.967427	1.00989	0.985057
	386.056	1.43974	1.00725	1.08968	0.930858	0.948905	0.973582	1.0038	0.974454	1.01098	1.10408	1.11455	1.27026	0.979121	1.07039	0.969321	1.11082	1.07177	1.18468	1.40591	1.83013	1.02245	1.19628	0.982929	0.997347	0.931601	0.928283	0.963146	0.952018	1.01403	1.35251	1.22568	1.28034	1.76539	1.45086	1.23147	1.37183	1.20811	0.818196	1.12857	0.788417	0.817991	1.19723	1.25989	1.32625	1.16926	0.949166	1.04291	0.928406
	390.764	1.6025	1.01412	1.01769	0.958632	0.946501	0.892563	1.06584	0.99397	1.07474	1.13463	1.13616	1.13631	1.12496	1.01665	0.922092	1.05548	1.05911	1.04011	1.3867	1.91661	1.06348	1.10007	0.943373	1.01405	0.928684	0.950082	0.997248	0.933643	0.999919	1.31961	1.21847	1.25294	1.81059	1.43958	1.18023	1.44062	1.26487	0.826578	1.09808	0.774089	0.821472	1.18775	1.28217	1.29943	1.19628	0.982929	0.997347	0.928283
	395.472	1.46065	0.995903	1.05058	0.97323	0.917334	0.889238	0.963383	0.968459	0.996772	1.16171	1.01926	1.2059	1.04292	1.01402	0.993062	1.00644	0.985746	1.03991	1.39877	1.91691	1.06088	1.09613	0.98685	1.03189	0.912308	0.912408	0.980781	0.950429	1.01848	1.28782	1.09379	1.24104	1.62808	1.39499	1.09392	1.33024	1.26219	0.795806	1.11414	0.796086	0.815873	1.19956	1.29602	1.33039	1.10007	0.943373	1.01405	0.950082
	400.18	1.58728	1.10221	1.01328	0.904438	0.951192	0.896522	0.97302	0.951736	1.05618	1.13678	1.11698	1.14898	1.05485	0.970327	0.907036	1.05862	0.96731	1.09641	1.35691	1.80215	1.05603	1.01091	0.979754	0.942164	0.917983	0.906032	0.90856	0.875906	1.01166	1.15912	1.12727	1.13637	1.58908	1.39253	1.14487	1.26517	1.27645	0.780328	1.18745	0.753305	0.778634	1.13074	1.19212	1.38419	1.09613	0.98685	1.03189	0.912408
	404.888	1.42474	1.01792	1.00629	0.970393	0.891432	1.03585	1.02213	0.931417	1.01096	1.17189	1.10153	1.04292	1.02648	0.989872	0.930122	1.03906	0.940549	1.06072	1.3723	1.63929	1.05422	1.01262	0.947493	1.00511	0.93922	0.866481	0.906006	0.962252	1.05533	1.36858	1.11673	1.1005	1.43246	1.33283	1.11073	1.11051	1.22657	0.830203	1.20777	0.790186	0.811251	1.19448	1.11959	1.38021	1.01091	0.979754	0.942164	0.906032
	409.596	1.61469	1.04724	1.05081	0.920986	0.957196	0.969711	1.03183	1.02722	1.0926	1.0917	1.08022	1.21989	1.02485	0.993803	0.904238	0.94763	1.00343	1.08292	1.44271	1.54063	1.05282	1.05605	0.956522	0.988517	0.951469	0.926527	0.979551	0.902314	1.0065	1.16258	1.10798	1.16113	1.3822	1.28867	1.02057	1.07158	1.19964	0.812921	1.2398	0.783776	0.797335	1.14769	1.09545	1.31662	1.01262	0.947493	1.00511	0.866481
	414.304	1.46527	1.02723	1.07197	0.920954	0.951312	1.06372	0.895371	0.998939	1.03741	1.10756	1.10454	1.12372	1.04812	0.988623	0.871992	1.05955	1.04727	1.02541	1.41302	1.57351	1.03586	1.10146	0.958369	0.991274	0.926776	0.942867	0.93684	0.950431	1.04963	1.3173	1.21093	1.09638	1.39179	1.18285	1.05953	0.959049	1.20039	0.791572	1.27741	0.823706	0.82606	1.19711	1.03957	1.26694	1.05605	0.956522	0.988517	0.926527
	419.012	1.58724	1.05408	1.14024	0.896792	0.949269	0.889599	0.959785	0.98143	1.09533	1.02943	1.08894	1.14213	0.974113	0.979334	0.886143	0.953981	0.993194	1.04193	1.33034	1.3418	1.07299	1.15444	0.996807	1.00142	0.929384	0.914119	0.878218	0.945536	1.07245	1.19107	1.06731	1.09926	1.37524	1.21569	0.952045	0.987974	1.11926	0.804633	1.28374	0.784678	0.81841	1.21909	1.09852	1.26736	1.10146	0.958369	0.991274	0.942867
	423.72	1.52425	1.12084	1.07729	0.859063	0.947659	1.01848	0.949711	0.964085	1.06698	1.06145	1.03464	1.11681	0.932702	0.950491	0.913465	1.04863	0.924692	0.979513	1.41048	1.29473	1.11659	1.10028	0.919601	1.00198	0.926563	0.919424	0.945539	0.986552	1.06318	1.28573	1.1836	1.08148	1.24306	1.10693	0.990101	0.863436	1.17155	0.823399	1.24649	0.848473	0.805236	1.12057	1.09516	1.22637	1.15444	0.996807	1.00142	0.914119
	428.428	1.45397	1.02359	0.973119	0.918094	0.963774	0.921514	0.958346	1.02727	1.0889	1.05235	1.07915	1.16203	1.00649	0.934927	0.872938	1.00356	0.992135	1.04713	1.26441	1.40242	1.01759	1.11666	0.92435	1.00786	0.929504	0.9238	0.896018	0.935144	1.0906	1.30486	1.16238	1.13078	1.26519	1.06985	1.05466	0.925735	1.17253	0.819402	1.23085	0.79638	0.792884	1.1373	1.11957	1.19008	1.10028	0.919601	1.00198	0.919424
	433.136	1.55136	1.01086	1.0425	0.917629	0.949108	0.904046	0.962208	1.02938	1.05067	1.05677	1.0275	1.13785	1.03031	0.929278	0.885295	0.916306	1.03166	0.980582	1.30806	1.27925	1.02532	1.13971	0.963137	1.04369	0.974761	0.867094	0.937426	0.958729	1.07377	1.36011	1.14134	1.05976	1.25101	1.07031	0.983191	0.949021	1.18597	0.829831	1.22138	0.823557	0.808046	1.11237	1.05134	1.18736	1.11666	0.92435	1.00786	0.9238
	437.844	1.10162	0.93739	1.07643	0.783623	0.977096	0.58842	0.974771	1.04802	1.13959	1.03849	1.09048	1.1608	1.07608	0.935333	0.842803	0.967213	1.00285	0.929472	1.34783	1.2255	1.03747	1.14508	0.922562	1.01655	0.971356	0.896115	0.908228	0.963334	1.09776	1.31631	1.14568	1.10756	1.27018	1.07439	0.940222	0.942375	1.14553	0.843717	1.23219	0.788352	0.790897	1.09917	1.0546	1.17499	1.13971	0.963137	1.04369	0.867094
	442.552	0.84837	0.976121	1.05402	0.863465	0.949679	0.675934	1.0121	1.00521	1.09327	1.16328	1.12149	1.09731	1.0905	0.984972	0.867787	1.01781	0.977668	1.04272	1.27581	1.20584	1.01978	1.15105	0.951694	1.0024	0.939664	0.8871	0.868265	0.907165	1.02931	1.28384	1.07057	0.997279	1.18703	0.969132	0.914386	0.864081	1.19827	0.885712	1.21647	0.827243	0.790641	1.09414	1.0512	1.17941	1.14508	0.922562	1.01655	0.896115
	447.26	1.12681	1.10575	0.970824	0.787572	0.880382	0.599139	1.03962	0.955814	1.06109	1.04591	1.08443	1.19129	1.02642	0.955747	0.861552	0.945622	0.943457	0.954879	1.24835	1.25162	1.02622	1.18939	0.934942	1.038	0.927781	0.873145	0.942577	0.918918	1.04122	1.23206	1.12915	1.06784	1.21415	1.01434	0.93657	0.860363	1.07388	0.814484	1.21779	0.808673	0.802159	1.10879	1.11225	1.17125	1.15105	0.951694	1.0024	0.8871
	451.968	1.17511	1.13902	1.09983	0.865898	0.927756	0.676344	0.953156	0.904528	1.10843	1.09989	1.05704	1.17153	0.977241	1.00466	0.885572	0.955869	0.986567	0.95198	1.26592	1.1961	1.02954	1.19473	0.940278	0.984351	0.955057	0.925874	0.916251	0.902409	0.99971	1.2639	1.0754	1.01305	1.09552	0.97552	0.890389	0.871988	1.09812	0.826169	1.27328	0.803043	0.790743	1.09144	1.00012	1.15695	1.18939	0.934942	1.038	0.873145
	456.676	1.31032	1.08878	1.07609	0.878981	0.9798	0.727204	1.01985	1.02498	1.13571	1.24702	1.1098	1.08693	1.05828	0.969241	0.851765	0.954875	0.951003	0.985399	1.23101	1.13926	1.03538	1.17351	0.922452	1.01091	0.927676	0.898876	0.892222	0.904315	0.979615	1.06302	1.04412	0.974175	1.07133	0.925446	0.811787	0.739677	1.09921	0.794332	1.22455	0.764826	0.786414	1.07641	1.01115	1.19172	1.19473	0.940278	0.984351	0.925874
	461.384	1.30955	1.14124	1.01462	0.950029	0.937372	0.783123	1.04735	1.01227	1.17456	1.10881	1.10171	1.09102	1.09003	0.992514	0.787064	0.906454	0.976426	0.92099	1.14513	1.24319	1.05283	1.2161	0.948229	1.01125	0.957714	0.876137	0.893261	0.933632	0.973938	1.2181	0.969263	0.932174	1.09645	0.929882	0.853315	0.730087	1.1172	0.820141	1.43579	0.790602	0.795076	1.11157	0.899297	1.12294	1.17351	0.922452	1.01091	0.898876
	466.092	1.49778	1.04764	1.00517	0.86166	0.960541	0.839968	1.0459	0.948698	1.10305	1.22584	1.07004	0.994017	1.03619	0.972902	0.836253	0.894339	0.943141	1.00557	1.20918	1.12395	1.0349	1.11361	0.966954	1.00392	0.956484	0.90492	0.923029	0.903991	0.977723	1.06551	1.04637	0.964006	1.08986	0.923681	0.846313	0.74343	1.13361	0.796699	1.5521	0.849896	0.765341	1.04091	0.965596	1.14554	1.2161	0.948229	1.01125	0.876137
	470.8	1.27402	1.05949	0.958153	0.906632	0.967225	0.857564	0.986563	0.985342	1.12565	1.12732	1.10403	1.0774	1.1227	1.0694	0.85576	0.892052	0.918966	0.957537	1.18286	1.14999	1.02745	1.18278	0.92004	1.01797	0.940623	0.876368	0.838607	0.910414	0.964813	1.10355	1.01551	0.907642	1.06934	0.916588	0.8559	0.805527	1.13489	0.829437	1.77042	0.874938	0.777161	1.11527	0.93671	1.17403	1.11361	0.966954	1.00392	0.90492
	475.508	1.42116	1.12885	1.04934	0.878584	0.933798	0.839315	0.949605	0.966065	1.10461	1.04326	1.09842	1.04886	1.14606	1.03985	0.7943	0.860201	0.976158	0.951054	1.2798	1.13752	1.03806	1.08429	0.963188	0.975516	0.915422	0.874062	0.90123	0.945603	0.991592	1.07179	1.04201	0.921058	1.06602	0.925951	0.847465	0.874952	1.26986	0.910408	1.74254	0.929573	0.761883	1.10883	0.94303	1.1588	1.18278	0.92004	1.01797	0.876368
	480.216	1.45457	0.934468	0.981003	0.878994	0.906232	0.867836	1.00755	0.945049	1.08279	1.06046	1.06235	1.0389	1.01454	0.963064	0.855373	0.876576	0.999646	0.956288	1.41732	1.14966	1.02792	1.07398	0.934641	0.991825	0.886773	0.880682	0.902675	0.891607	0.997472	1.15769	1.04169	0.886257	1.02458	0.886159	0.816444	0.795808	1.1592	0.941602	1.67249	0.925275	0.781169	1.08035	0.915282	1.0904	1.08429	0.963188	0.975516	0.874062
	484.924	1.32407	1.0425	0.942857	0.817237	0.938245	0.857541	1.01342	0.963641	1.13949	1.05747	1.15078	1.00922	1.07461	1.04178	0.824049	0.857362	0.965293	0.920022	1.18695	1.1462	1.01949	1.07763	0.96899	0.971573	0.94873	0.873712	0.903439	0.956766	1.01377	1.16091	0.982803	0.963227	1.03919	0.921656	0.795519	0.79621	0.9914	0.808353	1.50912	0.8205	0.737208	1.06744	0.915389	1.08315	1.07398	0.934641	0.991825	0.880682
	489.632	1.40414	0.953997	1.06004	0.887268	0.921007	0.840917	0.954861	0.963727	1.0756	1.2685	1.11298	1.01997	1.06448	1.01311	0.849591	0.865367	0.960258	0.914367	1.15439	1.1251	1.02667	1.13393	0.942725	0.978418	0.899882	0.895466	0.913182	0.908401	0.986984	1.23216	1.02511	0.957172	1.00409	0.905998	0.828529	0.797505	0.92707	0.808706	1.32841	0.792939	0.734867	1.03233	0.879962	1.07941	1.07763	0.96899	0.971573	0.873712
	494.34	1.35936	0.97743	1.00016	0.880021	0.890911	0.829105	0.904319	0.912166	1.12506	1.03478	1.06444	1.04245	0.958086	0.975966	0.803832	0.891144	0.907637	0.978405	1.223	1.13362	1.0413	1.0993	0.931023	0.986737	0.934279	0.878903	0.960716	0.884523	0.948005	1.087	1.0256	1.04975	1.05163	0.862114	0.793111	0.684734	0.881745	0.738339	1.23165	0.672911	0.72063	1.01429	0.877896	1.11398	1.13393	0.942725	0.978418	0.895466
	499.048	1.37853	1.02106	1.06622	0.840889	0.977049	0.907062	0.959409	0.980915	1.06619	1.04854	1.1025	1.10436	1.02895	0.983105	0.82763	0.840299	0.916301	0.980005	1.14074	1.17343	1.02315	1.15194	0.936276	0.966134	0.919084	0.87887	0.95518	0.859522	0.974174	1.18963	0.984478	0.974672	0.990241	0.856662	0.753066	0.685995	0.906573	0.737182	1.16537	0.700778	0.756566	1.00244	0.85318	1.09793	1.0993	0.931023	0.986737	0.878903
	503.756	1.37738	0.994376	1.1338	0.818559	0.919154	0.784714	0.932825	0.953141	1.09604	1.0788	1.12592	1.18033	1.02538	1.0862	0.859428	0.875831	0.919795	1.00258	1.14126	1.09509	1.03725	1.1176	0.95232	0.968489	0.927074	0.884061	0.841618	0.886807	0.981532	1.15582	0.976622	0.92639	0.998471	0.887736	0.751633	0.77664	0.895901	0.73816	1.16391	0.692676	0.707857	0.987491	0.88935	1.08068	1.15194	0.936276	0.966134	0.87887
	508.464	1.36212	1.03425	1.03663	0.899804	0.950991	0.874713	1.08859	0.990079	1.06349	1.14172	1.06228	1.00284	1.01914	1.04787	0.826154	0.875407	0.878914	0.910694	1.13263	1.1474	1.04706	1.07463	0.948708	0.988909	0.938914	0.828842	0.868138	0.897066	0.97566	1.24273	0.995505	0.87475	1.01033	0.860362	0.766488	0.71563	0.890584	0.768017	1.2536	0.805155	0.760326	1.04876	0.853431	1.09116	1.1176	0.95232	0.968489	0.884061
	513.172	1.41773	1.02633	1.00129	0.910559	0.975874	0.786724	1.0399	0.94245	1.12303	0.95811	1.09425	1.05441	1.15424	0.930737	0.781725	0.841899	0.949243	0.913129	1.00814	1.08201	1.03152	1.0759	0.947175	0.928323	0.954635	0.823444	0.902808	0.897699	0.928344	1.14552	0.974238	0.917792	0.981456	0.869713	0.779751	0.706949	0.858125	0.788986	1.28027	0.794125	0.739112	1.05958	0.885082	1.06175	1.07463	0.948708	0.988909	0.828842
	517.88	1.42679	1.04873	0.95452	0.8146	0.937714	0.811483	0.971437	0.934757	1.10288	1.03681	1.02205	1.07495	1.01349	1.05012	0.791823	0.885343	0.932112	0.917359	1.09608	1.16242	1.05226	1.10892	0.914887	0.969629	0.905717	0.85278	0.888962	0.86366	0.957512	1.19651	0.972632	0.921179	0.974298	0.873112	0.811465	0.757078	0.850957	0.805958	1.32713	0.816415	0.743682	1.12238	0.887714	1.08058	1.0759	0.947175	0.928323	0.823444
	522.588	1.44271	1.04283	1.00405	0.908536	0.901195	0.631025	0.959606	0.969335	1.04332	1.07553	1.0689	1.09878	0.960615	0.907689	0.759137	0.838123	0.907042	0.867416	1.03754	1.03037	1.04019	1.05311	0.947722	0.980418	0.896903	0.871555	0.942557	0.872323	0.953747	1.16369	1.04748	0.937178	0.957115	0.873168	0.775973	0.767326	0.871218	0.795174	1.31838	0.750974	0.732068	1.10348	0.878287	1.11312	1.10892	0.914887	0.969629	0.85278
	527.296	1.28775	1.03289	0.986711	0.824093	0.906197	0.655998	0.911825	0.980955	1.11326	1.04253	1.11055	1.05464	1.05547	0.9366	0.839608	0.900067	0.97489	0.922058	1.1204	1.11967	0.966658	1.11142	0.950716	0.975315	0.957003	0.8664	0.861463	0.873148	1.00176	1.19238	0.978956	0.898117	1.03161	0.877137	0.842237	0.804153	0.893039	0.800666	1.30376	0.75395	0.756171	1.22556	0.920511	1.0908	1.05311	0.947722	0.980418	0.871555
	532.004	1.4038	1.09045	1.03342	0.805877	0.880108	0.689852	0.948655	0.989591	1.10278	1.11208	1.07678	1.06765	1.03696	0.927157	0.802896	0.808459	0.941827	0.866899	1.06571	1.10165	1.04614	1.11869	0.961343	0.949344	0.901481	0.846619	0.849709	0.851681	0.919666	1.2192	0.994419	0.901221	1.01665	0.833494	0.743593	0.782939	1.02897	0.767473	1.25623	0.663505	0.729065	1.20361	0.960625	1.1506	1.11142	0.950716	0.975315	0.8664
	536.712	1.45755	1.06437	0.993868	0.827416	0.894977	0.795278	0.925816	0.934122	1.09999	1.00686	1.05807	1.13901	0.982403	0.96981	0.771947	0.856692	0.923441	0.950021	0.990172	1.06207	1.01666	1.08115	0.90257	0.956386	0.922279	0.83712	0.906478	0.881214	0.958994	1.31114	1.04513	0.909194	0.954828	0.847101	0.733712	0.672784	1.1604	0.797925	1.21699	0.67328	0.769125	1.19514	1.05441	1.29494	1.11869	0.961343	0.949344	0.846619
	541.42	1.41673	1.09382	0.976868	0.827418	0.904978	0.688787	0.945887	0.946831	1.1004	0.942307	1.15053	1.15301	1.0686	0.967769	0.798134	0.898878	0.864489	0.926967	1.06518	1.02819	0.982194	1.07402	0.931299	0.954676	0.924633	0.870356	0.816046	0.893889	0.941263	1.17531	1.04823	0.963757	0.988155	0.846046	0.777291	0.797019	1.16108	0.792625	1.16684	0.640503	0.749151	1.21146	1.06635	1.43661	1.08115	0.90257	0.956386	0.83712
	546.128	1.396	1.10876	1.04958	0.936702	0.891315	0.806818	0.923106	0.949732	1.10723	1.18075	1.0932	1.1098	1.04247	0.966128	0.826001	0.867658	0.879705	0.940316	1.03355	1.16486	1.0037	1.15108	0.912709	0.959435	0.930811	0.816489	0.874393	0.887541	0.978982	1.18268	0.996606	0.954523	0.955056	0.906292	0.749825	0.761284	1.18268	0.776125	1.12638	0.619538	0.75059	1.16511	1.02925	1.50322	1.07402	0.931299	0.954676	0.870356
	550.836	1.45	1.05619	1.06745	0.838935	0.949273	0.77829	0.965556	0.96189	1.10546	1.01281	1.04147	1.10216	1.09062	0.947621	0.823436	0.89667	0.936401	0.929832	1.14247	0.98439	1.03148	1.1394	0.949315	0.978871	0.921647	0.827819	0.894101	0.865527	0.959556	1.29112	1.01403	0.894774	0.968578	0.85725	0.811155	0.805509	1.1116	0.736814	1.0921	0.59666	0.712106	1.10114	1.08752	1.51549	1.15108	0.912709	0.959435	0.816489
	555.544	1.29563	1.04354	1.03842	0.838897	0.901834	0.876438	0.916401	0.982965	1.0857	0.970399	1.06915	1.1449	1.13408	0.909063	0.808848	0.809427	0.8642	0.927214	1.04558	1.05709	0.992115	1.17445	0.903115	0.976771	0.875061	0.88514	0.874202	0.919722	0.966227	1.23705	0.987061	0.89827	0.976886	0.839899	0.782327	0.707473	1.07708	0.699977	1.05058	0.618818	0.720997	1.03941	1.05602	1.51464	1.1394	0.949315	0.978871	0.827819
	560.252	1.5381	1.05325	1.03673	0.910029	0.835414	0.699791	0.91759	0.916452	1.12096	1.03868	1.06264	1.04422	1.18518	0.997751	0.760961	0.839191	0.965416	0.899347	1.02777	0.978837	1.03602	1.08462	0.900686	0.941942	0.914159	0.862714	0.882408	0.906726	0.984614	1.2033	0.997303	0.888947	0.99998	0.829045	0.753154	0.732322	0.96681	0.704497	1.06326	0.562587	0.676498	1.06683	0.976435	1.40412	1.17445	0.903115	0.976771	0.88514
	564.96	1.40706	1.06884	1.0773	0.944053	0.857942	0.794648	0.885997	0.963322	1.10552	0.932942	1.06791	1.09766	1.0299	0.915995	0.770718	0.822823	0.900454	0.947216	1.04499	1.07196	1.00315	1.0619	0.965128	0.999151	0.914587	0.880592	0.8945	0.862885	0.977159	1.18563	0.974566	0.860485	0.980908	0.816202	0.763861	0.731886	0.868406	0.690178	0.992115	0.540962	0.664522	0.989209	0.925123	1.2745	1.08462	0.900686	0.941942	0.862714
	569.668	1.5771	1.13702	0.995194	0.856009	0.924617	0.826204	0.998426	0.930368	1.1447	1.12054	1.13336	1.03747	1.0713	0.971733	0.830269	0.862965	0.909192	0.907492	1.0164	1.0498	1.00546	1.07361	0.936239	0.969794	0.945524	0.889516	0.887003	0.862541	0.977595	1.09311	0.896689	0.865695	0.926597	0.848857	0.785208	0.733923	0.828997	0.710583	0.987835	0.55518	0.64005	1.00179	0.821069	1.18886	1.0619	0.965128	0.999151	0.880592
	574.376	1.33786	1.02886	1.03091	0.861164	0.906139	0.950838	0.918606	0.894886	1.0753	1.11929	1.03936	1.0684	0.968076	0.948831	0.810227	0.849513	0.884839	0.916263	1.1211	1.10525	0.986473	1.08847	0.927179	0.993478	0.942131	0.874472	0.871182	0.892297	0.971539	1.0157	0.984861	0.824687	1.02468	0.848921	0.781204	0.711325	0.783424	0.678852	0.940944	0.523604	0.618264	0.958179	0.808601	1.11964	1.07361	0.936239	0.969794	0.889516
	579.084	1.48694	1.05843	0.910309	0.845069	0.892993	0.698472	0.996258	0.915207	1.12404	1.04895	1.07326	0.996496	1.00169	1.01513	0.764798	0.9329	0.925537	0.86475	1.1413	1.12153	0.999982	1.11866	0.953783	0.984898	0.94846	0.84	0.874564	0.858514	0.935871	1.03699	0.963615	0.910256	1.09985	0.829775	0.789472	0.787644	0.767331	0.656257	0.898501	0.523848	0.598508	0.912213	0.713173	1.09451	1.08847	0.927179	0.993478	0.874472
	583.792	1.23935	1.10534	1.02969	0.852002	0.936544	0.709642	0.958505	1.01712	1.0304	1.02023	1.14552	1.03454	1.00518	1.06587	0.815062	0.816665	0.902809	0.909317	1.13725	1.14762	1.00361	1.11526	0.950583	0.964224	0.929521	0.859468	0.90543	0.838341	0.939735	1.08455	0.982794	0.901074	0.994386	0.836239	0.756974	0.690366	0.778925	0.630108	0.914908	0.538307	0.610009	0.907479	0.753112	1.04949	1.11866	0.953783	0.984898	0.84
	588.5	1.43995	1.12382	0.969859	0.819174	0.906868	0.65207	0.972593	0.948383	1.1262	0.973381	1.06204	1.04454	1.03728	0.921482	0.780364	0.803438	0.918257	0.872932	1.05784	1.03379	1.00435	1.11163	0.938633	1.01404	0.908934	0.891945	0.827977	0.859623	0.933356	1.14907	0.978227	0.876881	0.949582	0.854086	0.765187	0.828338	0.733937	0.645594	0.879488	0.498923	0.624806	0.88683	0.739674	1.05591	1.11526	0.950583	0.964224	0.859468
	593.208	1.45949	1.11809	0.986155	0.879266	0.993023	0.622059	1.02344	0.95242	1.05923	1.05363	1.15302	1.08289	1.06008	0.939905	0.748354	0.84435	0.885653	0.888027	0.995754	1.029	0.980105	1.14692	0.895684	0.975543	0.908669	0.879458	0.856709	0.823854	0.941589	1.09468	0.978267	0.882222	1.02158	0.853256	0.829331	0.774683	0.727604	0.649014	0.867979	0.537058	0.665526	0.855448	0.815395	1.0209	1.11163	0.938633	1.01404	0.891945
	597.916	1.3636	1.0958	1.03061	0.762976	0.949045	0.499213	0.938452	0.893136	1.10786	0.995637	1.10931	1.13932	1.0858	0.944724	0.781993	0.809704	0.979398	0.922319	1.04227	0.983854	1.02302	1.11492	0.911721	0.983536	0.885699	0.847713	0.825645	0.87522	0.921052	1.10523	0.980695	0.849279	0.96438	0.830101	0.704325	0.682177	0.729005	0.672719	0.853877	0.546054	0.666914	0.918655	0.838209	1.02549	1.14692	0.895684	0.975543	0.879458
	602.624	1.16878	1.08547	1.05115	0.884654	0.910622	0.56974	0.995672	0.957768	1.03148	1.1664	1.03727	1.0332	1.08788	0.991412	0.822804	0.866359	0.887271	0.825637	1.03443	1.10511	1.0103	1.09016	0.933368	0.971301	0.918	0.878979	0.817506	0.8386	0.951988	1.13469	1.02555	0.885313	0.959121	0.827382	0.745617	0.743733	0.780941	0.675305	0.850855	0.570944	0.750656	0.91024	0.856725	1.05467	1.11492	0.911721	0.983536	0.847713
	607.332	1.39322	1.0544	1.0184	0.80083	0.895138	0.524705	0.993616	0.977476	1.1133	0.952396	1.06784	1.06273	0.991563	0.954444	0.816196	0.855077	0.915998	0.928002	1.07794	0.965706	1.03876	1.08608	0.918919	0.967684	0.911878	0.825948	0.855621	0.858476	0.924094	1.11077	0.912427	0.869929	0.929509	0.829837	0.813241	0.70903	0.718966	0.636147	0.83941	0.542854	0.696809	0.907848	0.858676	0.990351	1.09016	0.933368	0.971301	0.878979
	612.04	1.32427	1.13354	1.07807	0.810611	0.88109	0.591206	0.980965	0.957567	1.03349	1.09167	1.12317	1.09337	1.05569	1.02778	0.772036	0.839245	0.900898	0.906167	0.977039	1.12313	1.02231	1.12517	0.945027	0.972876	0.879911	0.861489	0.816257	0.872399	0.936875	1.13146	1.00426	0.924385	0.958817	0.84296	0.757588	0.791627	0.73858	0.622369	0.834449	0.576652	0.725243	0.878664	0.867313	0.98053	1.08608	0.918919	0.967684	0.825948
	616.748	1.32734	1.17766	1.11477	0.692122	1.06803	0.445335	0.918991	0.956493	1.09923	1.08273	1.10387	1.11042	1.07824	1.0445	0.742105	0.928453	0.909602	0.894505	1.01138	0.968121	0.994421	1.12197	0.931568	0.953259	0.921522	0.852379	0.858633	0.857535	0.926454	1.16171	0.986121	0.923827	1.0174	0.830936	0.726438	0.661051	0.680451	0.651011	0.829944	0.530582	0.699531	0.877774	0.820534	0.983423	1.12517	0.945027	0.972876	0.861489
	621.456	1.02352	1.21089	1.07299	0.784233	0.915835	0.508481	0.940125	1.02894	1.10934	1.10187	1.1577	1.10951	1.12898	1.00514	0.759058	0.815828	0.917546	0.877559	1.01513	1.03698	1.04028	1.09412	0.947974	0.988662	0.927576	0.824079	0.844075	0.838498	0.887917	1.13628	0.941406	0.882822	0.914146	0.823105	0.784699	0.732618	0.700304	0.638175	0.809711	0.55681	0.73471	0.873721	0.843622	0.981197	1.12197	0.931568	0.953259	0.852379
	626.164	1.21305	1.12663	1.03259	0.746533	0.955084	0.485562	0.93554	0.93151	1.13302	1.06165	1.06936	1.18588	1.10338	1.00265	0.773218	0.727383	0.898873	0.847442	0.91461	1.13441	1.0311	1.1013	0.927975	0.949537	0.888165	0.836522	0.862896	0.872103	0.930324	1.11142	0.954856	0.891959	0.997627	0.852428	0.748105	0.741358	0.655085	0.635079	0.806638	0.513922	0.685725	0.832682	0.826051	0.987453	1.09412	0.947974	0.988662	0.824079
	630.872	1.13237	1.15708	1.15939	0.738679	0.904874	0.512649	0.903595	0.867206	1.12725	1.01991	1.10935	1.04666	1.04004	0.980012	0.788691	0.824065	0.82016	0.894304	1.04738	1.02905	1.04319	1.15767	0.880153	0.9272	0.909294	0.839061	0.886616	0.858722	0.925099	1.20424	0.993028	0.869972	0.955777	0.829614	0.71243	0.681791	0.658752	0.607402	0.787998	0.553134	0.730309	0.841117	0.846248	0.928811	1.1013	0.927975	0.949537	0.836522
	635.58	1.5697	1.15686	0.986384	0.798695	0.950665	0.561299	0.920223	0.934648	1.08765	0.988805	1.11858	1.09218	0.97234	0.935754	0.745932	0.79221	0.882494	0.879464	1.01911	1.00225	1.048	1.09451	0.919981	0.920884	0.900494	0.837353	0.810048	0.869412	0.940782	1.19611	0.989459	0.826436	0.962632	0.808809	0.782105	0.741901	0.638696	0.58926	0.782361	0.535533	0.714203	0.834999	0.818318	0.899521	1.15767	0.880153	0.9272	0.839061
	640.288	1.41096	1.11812	1.1222	0.885207	0.913084	0.60409	0.957074	0.910798	1.14254	1.04844	1.06618	0.996683	1.06926	1.02496	0.797644	0.829285	0.847159	0.920135	0.944608	1.04921	1.02747	1.10911	0.889907	0.96691	0.887549	0.863907	0.870018	0.878554	0.942243	1.25032	0.980605	0.871548	0.967869	0.804058	0.720171	0.746483	0.633891	0.576008	0.780093	0.556096	0.70455	0.837	0.829386	0.932209	1.09451	0.919981	0.920884	0.837353
	644.996	1.54396	1.12225	1.14059	0.853203	0.886132	0.630086	0.972142	0.851548	1.09247	1.04115	1.09293	1.10792	1.11017	1.00846	0.770593	0.865321	0.85676	0.901513	1.06382	1.13352	1.01658	1.0826	0.907284	0.941885	0.890946	0.820675	0.849862	0.809319	0.959762	1.21069	0.974638	0.856145	1.03113	0.788215	0.779291	0.729809	0.669665	0.603114	0.77607	0.533466	0.702719	0.832135	0.80528	0.891772	1.10911	0.889907	0.96691	0.863907
	649.704	1.19817	1.06665	0.972283	0.827737	0.902324	0.761429	0.913293	0.966233	1.11588	1.05878	1.0757	1.07085	1.01622	0.992485	0.716476	0.766592	0.896294	0.857819	0.994045	1.09355	1.02576	1.17562	0.96413	0.944333	0.916141	0.814368	0.849173	0.821476	0.919336	1.30013	0.959379	0.830968	1.01902	0.782966	0.720327	0.719709	0.666373	0.595811	0.778429	0.569222	0.731055	0.841128	0.805359	0.897585	1.0826	0.907284	0.941885	0.820675
	654.412	1.45528	1.11946	1.0074	0.838144	0.931642	0.528907	0.979916	0.898703	1.06482	0.996979	1.0844	1.10808	1.01788	1.21126	0.814296	0.840009	0.943544	0.854382	1.02992	1.05686	1.08501	1.12843	0.909955	0.9477	0.887222	0.823598	0.855106	0.840003	0.955504	1.18712	0.957326	0.854007	0.957354	0.787007	0.789231	0.708773	0.674366	0.600701	0.792013	0.548363	0.693032	0.810151	0.79901	0.901335	1.17562	0.96413	0.944333	0.814368
	659.12	1.3685	1.01264	1.0336	0.857187	0.878195	0.62932	0.944381	0.920332	1.06579	1.07181	1.05275	1.07199	1.04315	1.2352	0.729574	0.759378	0.877769	0.935085	0.997221	1.07655	1.02233	1.1149	0.922793	0.963363	0.874307	0.843243	0.86923	0.854797	0.913369	1.21964	0.963095	0.876963	0.910044	0.790194	0.731144	0.677838	0.643263	0.604619	0.761795	0.529341	0.691922	0.817533	0.801543	0.887843	1.12843	0.909955	0.9477	0.823598
	663.828	1.24811	1.05514	1.02183	0.799663	0.928905	0.609133	0.912384	0.89028	1.06728	1.02847	1.16265	1.18639	0.995997	1.35517	0.743218	0.821267	0.869798	0.87945	0.998065	1.00354	1.01946	1.09946	0.93467	0.968262	0.880039	0.817583	0.890655	0.837603	0.931555	1.08821	0.921192	0.844363	0.971497	0.813295	0.757765	0.698681	0.663325	0.604574	0.775089	0.526962	0.68461	0.80357	0.787588	0.844812	1.1149	0.922793	0.963363	0.843243
	668.536	1.37633	0.990071	0.970119	0.873003	0.895236	0.685011	0.913061	0.912232	1.04426	1.07491	1.03137	1.11836	1.02899	1.58932	0.791807	0.804765	0.87609	0.890695	0.982304	1.066	1.0095	1.11734	0.909002	0.957161	0.891748	0.824759	0.782727	0.847525	0.906927	1.10167	0.959622	0.87211	0.995085	0.785062	0.763789	0.702989	0.647302	0.57596	0.747746	0.53844	0.680305	0.795387	0.804393	0.862607	1.09946	0.93467	0.968262	0.817583
	673.244	1.39172	1.11007	0.997887	0.748819	0.925755	0.749102	0.997835	0.919013	1.01352	1.05781	1.10658	0.983908	1.04689	1.15061	0.749837	0.726449	0.854856	0.876659	1.00449	1.11407	1.06073	1.07591	0.903949	0.948884	0.850551	0.819218	0.875307	0.841738	0.963164	1.00123	0.941157	0.843029	0.953623	0.797546	0.757787	0.725388	0.666447	0.621517	0.759945	0.520519	0.709939	0.772859	0.797524	0.847116	1.11734	0.909002	0.957161	0.824759
	677.952	1.43532	1.12424	0.968849	0.865131	0.882807	0.743376	0.925974	0.919833	1.09356	1.02693	1.04808	1.12677	1.10286	1.10606	0.729312	0.831445	0.883186	0.861056	1.00185	1.10461	1.03203	1.14198	0.905508	0.955313	0.900463	0.837393	0.87858	0.838195	0.95407	1.06571	0.913401	0.86183	0.972247	0.829093	0.722938	0.695814	0.646532	0.585832	0.752613	0.526119	0.652663	0.750057	0.761412	0.822475	1.07591	0.903949	0.948884	0.819218
	682.66	1.34817	1.0375	1.09254	0.834363	0.954046	0.616252	0.866334	0.921179	1.04387	0.964896	1.09778	1.03876	0.998602	1.07654	0.745424	0.770374	0.83151	0.815068	1.0448	1.12436	1.02973	1.06635	0.907455	0.955259	0.873809	0.840199	0.798261	0.828867	0.963665	1.11044	0.935457	0.894692	0.998605	0.792651	0.726746	0.763276	0.62029	0.595685	0.734393	0.526363	0.666572	0.802496	0.78689	0.821115	1.14198	0.905508	0.955313	0.837393
	687.368	1.42901	0.991783	0.974804	0.884366	0.862913	0.754538	0.894508	0.923231	1.01174	1.0036	1.06685	1.06082	0.97137	1.1423	0.758049	0.808621	0.964053	0.860027	1.07771	1.14247	1.01631	1.15068	0.926048	0.980398	0.871271	0.846956	0.807337	0.835949	0.948345	1.11964	0.940748	0.813287	0.932578	0.798079	0.743967	0.773945	0.648404	0.554996	0.727071	0.516025	0.683475	0.748603	0.752518	0.813531	1.06635	0.907455	0.955259	0.840199
	692.076	1.43282	1.06193	1.02704	0.809915	0.961222	0.724004	0.903738	0.986291	0.993156	1.28053	1.0474	1.12593	1.06289	2.17415	0.768036	0.8585	0.885959	0.844407	1.13805	1.06895	1.01769	1.18024	0.920939	0.979312	0.958746	0.813873	0.843621	0.800999	0.93526	1.02363	0.997721	0.878543	0.926956	0.792587	0.764	0.765741	0.666074	0.592292	0.750817	0.505584	0.676186	0.77141	0.76877	0.81187	1.15068	0.926048	0.980398	0.846956
	696.784	1.4625	1.04029	1.01231	0.810837	0.983291	0.750222	0.985363	0.939238	1.084	1.07458	1.11214	1.00175	1.06546	2.13132	0.779122	0.821426	0.86527	0.843577	0.953935	1.06083	0.966245	1.15543	0.908409	0.974285	0.916847	0.814115	0.862816	0.884044	0.899028	1.18823	0.950947	0.862812	0.965446	0.792628	0.750552	0.718022	0.628304	0.58654	0.726622	0.531011	0.651262	0.788662	0.738417	0.80427	1.18024	0.920939	0.979312	0.813873
	701.492	1.58135	1.06936	1.07835	0.831623	0.838022	0.700331	0.901721	0.89565	1.10108	1.0443	1.04991	1.14265	1.01038	1.7162	0.797713	0.830809	0.895517	0.904714	1.09652	1.06691	1.02512	1.10964	0.911916	0.965554	0.891569	0.843607	0.831007	0.819167	0.92298	0.995219	0.892361	0.813835	0.919354	0.788341	0.748578	0.690916	0.609142	0.572746	0.711785	0.503366	0.651456	0.756661	0.720977	0.790739	1.15543	0.908409	0.974285	0.814115
	706.2	1.45215	1.0906	1.02929	0.876186	0.891904	0.756012	0.861576	0.963451	1.0771	1.01432	1.0906	1.08564	0.940667	1.61259	0.809653	0.80198	0.885723	0.857811	1.07506	1.09099	1.03207	1.09733	0.911797	0.957068	0.880023	0.827309	0.862394	0.807651	0.873707	1.05266	1.02023	0.843427	0.95158	0.787143	0.747382	0.723586	0.625293	0.602514	0.716936	0.528663	0.681095	0.755598	0.737534	0.787311	1.10964	0.911916	0.965554	0.843607
	710.908	1.40486	1.06408	0.998371	0.800471	0.890347	0.709779	0.856707	0.953347	1.06955	1.02098	1.11336	1.10973	1.02276	1.39567	0.833086	0.820824	0.933921	0.909881	1.0165	1.11633	1.04454	1.06065	0.916996	0.94666	0.866249	0.821652	0.900917	0.878322	0.943646	1.00509	0.959738	0.798012	0.950841	0.764273	0.718428	0.707368	0.610084	0.579684	0.693	0.523928	0.614299	0.714679	0.71693	0.763173	1.09733	0.911797	0.957068	0.827309
	715.616	1.51149	1.04814	1.09601	0.827601	0.879601	0.741538	0.856654	0.94853	1.07363	0.967084	1.09243	1.1203	1.06888	1.95635	0.833812	0.923578	0.899484	0.856007	1.08529	1.2054	1.03674	1.07741	0.895861	0.97085	0.905318	0.848819	0.835455	0.856178	0.944392	0.907933	0.90469	0.837789	0.920741	0.776112	0.73488	0.73718	0.61075	0.574571	0.705213	0.500499	0.655609	0.716414	0.748872	0.783466	1.06065	0.916996	0.94666	0.821652
	720.324	1.3956	0.980877	0.917774	0.78068	0.89856	0.736922	0.860424	0.911147	1.1298	1.02795	1.08399	1.11087	1.00703	1.64806	0.770407	0.815037	0.875214	0.882823	0.932797	1.05179	1.03951	1.11841	0.899758	0.92271	0.895862	0.757152	0.896071	0.843094	0.963791	1.07949	0.940394	0.827578	0.948105	0.776053	0.747045	0.702315	0.599894	0.575489	0.688964	0.478084	0.646285	0.73452	0.689656	0.756301	1.07741	0.895861	0.97085	0.848819
	725.032	1.5196	1.0002	0.998049	0.79297	0.899668	0.693505	0.838451	0.905541	1.13841	0.984838	1.10199	1.12537	1.02545	1.38173	0.761109	0.781681	0.87121	0.789222	0.989783	1.09735	1.01938	1.09904	0.917674	0.961675	0.890049	0.836572	0.898552	0.868821	0.945447	1.16847	0.968582	0.775334	0.946126	0.788619	0.718479	0.686438	0.609031	0.562491	0.692389	0.499612	0.648136	0.724775	0.725223	0.766047	1.11841	0.899758	0.92271	0.757152
	729.74	1.49341	1.10247	1.0235	0.820611	0.902524	0.669057	0.926051	0.918469	1.13492	1.07189	1.11688	1.05781	1.02238	1.26129	0.761436	0.807021	0.857602	0.810647	1.02553	1.0602	1.01376	1.1097	0.94591	0.90148	0.855072	0.831439	0.901059	0.847159	0.931154	1.09071	0.976059	0.809874	0.924503	0.787808	0.71244	0.675919	0.624308	0.553657	0.669152	0.490996	0.638316	0.728361	0.691415	0.755386	1.09904	0.917674	0.961675	0.836572
	734.448	1.57261	1.03268	0.990755	0.83349	0.846373	0.703821	0.897032	0.861794	1.12685	0.953483	1.11569	1.06861	1.00403	1.01382	0.774314	0.779215	0.856181	0.832526	0.992806	1.11394	1.00335	1.09135	0.897255	0.916006	0.92485	0.824145	0.83102	0.868571	0.939314	1.04246	0.895171	0.839044	0.940181	0.81561	0.71385	0.665492	0.605115	0.550992	0.674771	0.503793	0.62431	0.733381	0.703542	0.748442	1.1097	0.94591	0.90148	0.831439
	739.156	1.59791	1.12987	1.0954	0.819919	0.900791	0.724604	0.869445	0.944878	1.06259	1.01823	1.08953	1.04372	0.998362	0.941173	0.774509	0.798662	0.908874	0.871341	0.981911	1.06154	1.00452	1.09927	0.860429	0.906456	0.893873	0.791326	0.900376	0.85098	0.918793	0.995621	0.956132	0.824643	0.954557	0.803835	0.818055	0.696292	0.605129	0.548684	0.66306	0.495612	0.653724	0.704282	0.685591	0.764418	1.09135	0.897255	0.916006	0.824145
	743.864	1.51857	1.0701	1.09736	0.770043	0.829158	0.774649	0.819217	0.959564	1.03692	0.961653	1.07378	1.11634	1.0212	0.994395	0.743377	0.796686	0.822636	0.91233	1.02563	1.05336	1.00788	1.09772	0.857821	0.891403	0.923586	0.824841	0.924085	0.836169	0.947028	0.909858	0.931979	0.830156	0.926595	0.799423	0.73284	0.784477	0.597043	0.565822	0.665009	0.464702	0.628086	0.69605	0.708826	0.743925	1.09927	0.860429	0.906456	0.791326
	748.572	1.48594	1.09692	1.04882	0.776108	0.862456	0.757705	0.902313	0.900104	1.0635	1.03917	1.0835	1.04574	1.03124	0.945691	0.751984	0.786242	0.859601	0.839921	1.01223	1.04153	1.06499	1.07648	0.889272	0.969179	0.869942	0.828615	0.973334	0.826127	0.885671	1.02296	0.996948	0.832179	0.964435	0.778115	0.761947	0.753093	0.605968	0.541898	0.664981	0.475634	0.596131	0.691455	0.690017	0.741226	1.09772	0.857821	0.891403	0.824841
	753.28	1.41488	1.00061	0.967433	0.822527	0.83044	0.711109	0.868102	0.911268	1.13126	1.00162	1.09304	1.10458	0.961294	0.880089	0.767872	0.753464	0.890709	0.847781	1.02076	1.08465	0.983771	1.05476	0.900113	0.888103	0.906418	0.790643	1.0129	0.815611	0.930125	0.887211	0.94742	0.822893	0.936934	0.781482	0.78419	0.756909	0.577332	0.561402	0.656946	0.495503	0.640838	0.70471	0.670017	0.747779	1.07648	0.889272	0.969179	0.828615
	757.988	1.38476	1.11917	0.941388	0.805901	0.84556	0.794925	0.843944	0.897554	1.12727	1.094	1.09797	1.14715	1.04781	0.963768	0.74919	0.79557	0.84135	0.88358	0.993926	0.976812	1.00474	1.08564	0.920643	0.907598	0.872278	0.802082	0.821383	0.85513	0.98599	0.866877	0.929823	0.880053	0.900329	0.800287	0.743207	0.618659	0.569954	0.519047	0.645028	0.503339	0.606804	0.679616	0.673263	0.743563	1.05476	0.900113	0.888103	0.790643
	762.696	1.58532	1.07743	1.06733	0.841236	0.895247	0.781402	0.852255	0.884845	1.1138	1.00374	1.05683	1.0785	0.994741	0.93202	0.774678	0.774824	0.833588	0.902079	0.969931	1.14181	1.02178	1.03922	0.914827	0.930819	0.867036	0.809875	0.755787	0.813886	0.943002	1.0374	0.929108	0.873515	0.901454	0.785306	0.773915	0.751948	0.578374	0.552629	0.660514	0.502653	0.589338	0.729711	0.671309	0.734186	1.08564	0.920643	0.907598	0.802082
	767.404	1.56129	1.12673	1.06526	0.787835	0.931366	0.714204	0.818656	0.884732	1.10396	1.01746	1.07929	1.16182	1.03161	0.921673	0.754016	0.760835	0.868687	0.864272	1.0175	1.01479	1.02855	1.07166	0.920574	0.917642	0.885841	0.816279	0.81799	0.797319	0.931143	0.944482	0.944476	0.812671	0.881915	0.782321	0.772032	0.733781	0.569294	0.553857	0.651724	0.468727	0.61189	0.670331	0.679064	0.732484	1.03922	0.914827	0.930819	0.809875
	772.112	1.39182	1.12015	1.10761	0.833975	0.916369	0.789075	0.887323	0.920773	1.04445	1.06919	1.05771	1.06791	0.954671	0.911853	0.755343	0.78099	0.821286	0.877355	0.989953	1.06092	1.01681	1.09145	0.895964	0.926763	0.874595	0.79168	0.903231	0.793491	0.943206	0.952909	0.965151	0.845588	0.920059	0.785198	0.747153	0.769023	0.592716	0.535945	0.644946	0.49326	0.606204	0.689019	0.671625	0.692656	1.07166	0.920574	0.917642	0.816279
	776.82	1.51713	1.07766	1.00137	0.796129	0.865655	0.732655	0.82013	0.929139	1.06549	1.0277	1.03498	1.0167	0.918844	0.955208	0.792881	0.756206	0.882581	0.867896	0.994162	1.08773	1.01667	1.06634	0.896924	0.920539	0.863947	0.819532	0.800737	0.796485	0.924763	0.931183	0.933886	0.875635	0.911654	0.752831	0.736161	0.765696	0.571195	0.539144	0.655563	0.46454	0.599655	0.677305	0.667429	0.696715	1.09145	0.895964	0.926763	0.79168
	781.528	1.37741	1.09126	0.951702	0.828307	0.886896	0.713463	0.870266	0.899673	1.0355	0.967112	1.09776	1.06052	0.979978	0.938136	0.749034	0.747065	0.854958	0.847267	0.942095	1.03758	1.02785	1.06649	0.853382	0.922484	0.864851	0.804974	0.765852	0.817537	0.92891	0.986368	0.909697	0.80957	0.945401	0.757689	0.709943	0.733761	0.560823	0.530125	0.635218	0.487961	0.583234	0.657835	0.66266	0.748493	1.06634	0.896924	0.920539	0.819532
	786.236	1.6795	0.993837	0.965518	0.765763	0.901105	0.687006	0.892414	0.943453	1.08709	0.967796	1.04363	1.0364	1.00279	0.982111	0.735964	0.823312	0.876759	0.845951	1.03007	1.09247	1.01195	1.07314	0.900583	0.934713	0.852012	0.802755	0.834528	0.847312	0.924404	0.942065	0.971165	0.821185	0.939936	0.769219	0.797371	0.803443	0.540523	0.503132	0.642624	0.428322	0.589023	0.657793	0.649653	0.690202	1.06649	0.853382	0.922484	0.804974
	790.944	1.62303	1.05265	1.1117	0.801142	0.891375	0.696677	0.885689	0.862773	1.08306	1.01045	1.11833	1.08574	0.966466	0.906751	0.769212	0.789983	0.856049	0.866848	1.04957	1.08453	1.03663	1.10756	0.903648	0.908663	0.85578	0.787038	0.867022	0.819429	0.964399	0.85653	0.912164	0.851927	0.964889	0.812898	0.767903	0.75788	0.567926	0.522223	0.639592	0.457799	0.606498	0.662098	0.654226	0.677682	1.07314	0.900583	0.934713	0.802755
	795.652	1.55907	1.07014	1.04128	0.829126	0.830182	0.825507	0.83932	0.9095	1.06766	1.12201	1.08889	1.10071	1.04464	0.945296	0.757967	0.724656	0.867259	0.856304	1.05135	0.952132	1.00948	1.09288	0.912224	0.942368	0.858268	0.787631	0.84045	0.847963	0.952553	0.860825	0.94772	0.867153	0.968173	0.7829	0.694412	0.755371	0.546718	0.50524	0.61091	0.457192	0.574139	0.657825	0.666103	0.67789	1.10756	0.903648	0.908663	0.787038
	800.36	1.40431	0.990765	1.06673	0.904185	0.852373	0.815567	0.905783	0.913145	1.04389	1.034	1.05595	1.03913	0.923754	0.906771	0.741238	0.767578	0.825475	0.851216	1.07593	1.10838	1.02564	1.0498	0.854816	0.913155	0.850323	0.808334	0.800715	0.819489	0.975507	0.916621	0.946713	0.853888	0.926755	0.802159	0.799117	0.777842	0.560306	0.531851	0.610164	0.467459	0.596759	0.653804	0.654283	0.686146	1.09288	0.912224	0.942368	0.787631
	805.068	1.41563	0.995685	1.01794	0.798217	0.839327	0.737786	0.893165	0.944602	1.11092	1.03299	1.03749	1.08406	0.986729	0.926142	0.750434	0.766625	0.830706	0.860949	1.02376	0.952863	1.04723	1.07403	0.905251	0.929167	0.85271	0.833659	0.801088	0.798939	0.93586	0.951815	0.922008	0.892258	0.975917	0.793722	0.779553	0.716064	0.568407	0.530586	0.631035	0.4527	0.58153	0.673378	0.64262	0.679079	1.0498	0.854816	0.913155	0.808334
	809.776	1.49824	1.00406	0.902707	0.818951	0.874484	0.792659	0.877859	0.914867	1.07878	1.12106	1.05534	1.03791	0.950239	0.97271	0.74749	0.732071	0.896517	0.83111	1.00515	1.11578	0.994719	1.05682	0.922797	0.935632	0.856006	0.811325	0.826407	0.817543	0.950262	0.816829	0.915661	0.827454	0.943045	0.807648	0.734262	0.814075	0.554389	0.523353	0.629643	0.449187	0.592094	0.676544	0.632982	0.667601	1.07403	0.905251	0.929167	0.833659
	814.484	1.47144	1.04456	1.06966	0.776641	0.848767	0.727355	0.945159	0.917119	1.11392	1.0464	1.06474	1.03181	0.974565	0.9532	0.795275	0.81593	0.825227	0.901577	0.974271	1.00533	1.01464	1.03841	0.879203	0.928709	0.842663	0.809215	0.84281	0.810005	0.90094	0.838249	0.926466	0.840707	0.990452	0.793986	0.74029	0.779333	0.540989	0.489804	0.627474	0.479573	0.565419	0.636868	0.651439	0.67781	1.05682	0.922797	0.935632	0.811325
	819.192	1.36954	1.00399	0.973045	0.816305	0.895559	0.772571	0.885175	0.911096	1.04664	0.989353	1.06189	1.04534	0.995741	0.906953	0.763555	0.781393	0.856622	0.840894	0.964954	1.10881	1.02575	1.11121	0.875106	0.913557	0.887581	0.779545	0.7876	0.782463	0.904739	0.99953	0.965124	0.817872	0.938309	0.808938	0.819285	0.796695	0.554334	0.503517	0.636384	0.475162	0.582758	0.661381	0.656302	0.65964	1.03841	0.879203	0.928709	0.809215
	823.9	1.45871	0.952681	0.943643	0.829163	0.857992	0.765921	0.936902	0.9533	1.10304	1.03452	1.04664	1.07145	0.946898	0.900398	0.747804	0.797531	0.840276	0.86608	1.09696	1.00188	1.09479	1.00182	0.879787	0.920182	0.906362	0.785141	0.883111	0.7632	0.967303	0.930387	0.934626	0.842254	0.904236	0.803249	0.804744	0.722359	0.563327	0.520983	0.602673	0.461678	0.588436	0.659033	0.638017	0.678576	1.11121	0.875106	0.913557	0.779545
	828.608	1.45042	1.08143	1.01578	0.820204	0.896141	0.813531	0.854447	0.977175	1.10139	0.991319	1.00892	1.02346	1.00135	0.976079	0.757842	0.743303	0.843307	0.889148	0.960142	1.09297	1.06184	0.979111	0.9224	0.983512	0.888313	0.780731	0.850261	0.779986	0.947321	0.849167	0.958173	0.85326	0.909095	0.792196	0.796366	0.777373	0.556829	0.513809	0.609733	0.496879	0.628214	0.639001	0.647945	0.677772	1.00182	0.879787	0.920182	0.785141
	833.316	1.39207	1.0819	0.978154	0.802184	0.885836	0.737682	0.868001	0.895523	1.06227	1.038	1.03593	1.16757	0.966453	0.889189	0.75721	0.764047	0.881594	0.816253	1.07911	1.04962	1.11806	0.963753	0.877732	0.944682	0.884057	0.81812	0.815825	0.741082	0.963743	0.883188	0.961368	0.86591	0.904388	0.768952	0.804387	0.761979	0.539348	0.517938	0.605536	0.488352	0.601144	0.649119	0.634473	0.706904	0.979111	0.9224	0.983512	0.780731
	838.024	1.43263	1.0387	1.02668	0.855935	0.829561	0.788376	0.899834	0.878751	1.05055	0.953097	1.07207	1.23402	0.976553	0.890697	0.788598	0.753392	0.857882	0.865014	1.1237	1.11959	1.12173	0.965724	0.889228	0.956694	0.877479	0.789273	0.810057	0.777934	0.946899	0.855612	0.934552	0.879483	0.902704	0.787439	0.79927	0.713879	0.591502	0.501137	0.609411	0.52416	0.612563	0.688868	0.690352	0.704963	0.963753	0.877732	0.944682	0.81812
	842.732	1.52379	1.00759	1.07535	0.778606	0.899476	0.787942	0.897798	0.877714	1.0642	0.973976	1.0593	1.08787	0.950687	0.929854	0.786493	0.756115	0.850961	0.849561	0.986756	1.06554	1.07455	0.925825	0.91331	0.945637	0.844445	0.829674	0.752668	0.710817	0.943547	0.864632	0.97987	0.85653	0.902082	0.821593	0.732556	0.732819	0.561508	0.538501	0.589584	0.471553	0.648656	0.697601	0.687722	0.68982	0.965724	0.889228	0.956694	0.789273
	847.44	1.47207	1.01166	0.995453	0.801999	0.869049	0.786838	0.862472	0.959265	1.1171	0.974282	1.04272	1.09709	0.949665	0.881599	0.740156	0.771455	0.851	0.877773	1.00751	1.12974	1.07034	0.97093	0.913768	0.925097	0.882473	0.817928	0.793683	0.731388	0.95816	0.815421	0.918111	0.885059	0.869149	0.759042	0.700522	0.755521	0.568081	0.519357	0.635695	0.527332	0.65143	0.684999	0.689909	0.717799	0.925825	0.91331	0.945637	0.829674
	852.148	1.58688	0.974965	0.967403	0.761867	0.831046	0.70772	0.884971	0.896693	1.1142	0.963688	1.08496	1.0395	0.961567	0.869457	0.762828	0.807279	0.867692	0.806946	0.932366	0.995577	0.986872	0.918471	0.930682	0.949513	0.842296	0.787183	0.652976	0.524543	1.05816	0.931873	1.01652	0.950114	1.0717	0.91609	0.872415	0.905043	0.591452	0.541815	0.612571	0.516466	0.654138	0.671893	0.702587	0.703767	0.97093	0.913768	0.925097	0.817928
	856.856	1.57891	0.928753	0.970933	0.760484	0.845607	0.780672	0.864711	0.871046	1.07424	0.942202	1.08716	1.10249	1.02596	0.98621	0.717427	0.745789	0.851819	0.857686	0.977615	1.07701	1.02266	0.830429	0.893898	0.950152	0.880299	0.773036	0.616275	0.574765	1.06926	0.924373	1.08029	0.980054	1.01193	0.910397	0.858356	0.84746	0.572503	0.554203	0.597541	0.56574	0.656212	0.686735	0.689374	0.740672	0.918471	0.930682	0.949513	0.787183
	861.564	1.55809	0.957052	0.935163	0.803848	0.895076	0.700289	0.854552	0.930734	1.09437	1.04145	1.102	1.08193	0.952544	0.902814	0.745732	0.795221	0.880221	0.866293	0.98486	1.09042	1.06059	0.945421	0.914559	0.977196	0.869319	0.80551	0.741289	0.666511	1.04431	0.921752	0.962564	0.995974	1.02958	0.909908	0.819594	0.901245	0.576698	0.543428	0.604894	0.535021	0.661661	0.711584	0.727978	0.751927	0.830429	0.893898	0.950152	0.773036
	866.272	1.63682	0.981908	1.11264	0.873312	0.871894	0.730886	0.888151	0.885431	1.08556	1.08365	1.05393	1.14973	0.996989	0.960556	0.752498	0.764699	0.864491	0.826743	0.925935	1.03575	1.09932	0.946525	0.920006	0.973624	0.872382	0.805162	0.76895	0.652568	1.04021	0.881998	1.02952	0.999348	1.0693	0.897805	0.883424	0.836303	0.575222	0.565913	0.600613	0.54143	0.649723	0.688305	0.729053	0.73005	0.945421	0.914559	0.977196	0.80551
	870.98	1.53796	1.01161	0.975087	0.805322	0.888752	0.691046	0.885357	0.897486	1.11162	1.0276	1.10317	1.17056	1.00099	0.907615	0.715132	0.723708	0.865615	0.786859	1.05631	1.01929	1.0083	0.948668	0.947742	0.948884	0.902411	0.783755	0.611178	0.572769	1.04693	0.838707	1.01306	1.00411	1.05792	0.917481	0.874294	0.839917	0.572765	0.559864	0.609766	0.544118	0.680712	0.733821	0.719294	0.72662	0.946525	0.920006	0.973624	0.805162
	875.688	1.48262	1.05428	0.992839	0.814466	0.856253	0.759783	0.881846	0.84747	1.15309	1.06523	1.08598	1.08622	0.937583	0.849707	0.75258	0.756279	0.89135	0.843632	0.913787	1.02019	0.974153	0.863301	0.942271	0.994733	0.898484	0.81231	0.681163	0.569122	1.01953	0.845821	0.972747	0.972657	1.07453	0.915896	0.926724	0.86553	0.593823	0.548832	0.612604	0.544406	0.671096	0.696517	0.751864	0.740157	0.948668	0.947742	0.948884	0.783755
	880.396	1.64669	1.03202	0.976754	0.788376	0.847852	0.6468	0.808776	0.89976	1.0727	0.924778	1.09725	1.05548	0.990308	0.946262	0.753578	0.820122	0.843739	0.857066	0.950511	1.01632	1.01172	0.95985	0.916929	0.95305	0.893758	0.779251	0.600248	0.489518	1.05126	0.881118	0.964982	0.990865	1.01752	0.905916	0.88174	0.918299	0.583964	0.574215	0.626137	0.555352	0.6557	0.725588	0.74472	0.731281	0.863301	0.942271	0.994733	0.81231
	885.104	1.79678	0.978811	0.969117	0.743305	0.930888	0.728254	0.915539	0.915581	1.08289	1.01929	1.08372	1.14242	1.03382	0.898819	0.733597	0.779652	0.840494	0.834892	0.977794	1.07254	0.97297	0.914326	0.889645	0.923044	0.921708	0.796795	0.662981	0.522523	1.06454	0.928203	1.02295	0.968922	1.03906	0.929102	0.879063	0.983508	0.593445	0.575691	0.613024	0.57087	0.65547	0.739537	0.705712	0.722109	0.95985	0.916929	0.95305	0.779251
	889.812	1.99594	0.961743	0.943953	0.802429	0.844994	0.616786	0.827015	0.847239	1.10696	0.993621	1.07141	1.04909	1.05643	0.89326	0.709372	0.749274	0.843976	0.883998	0.97702	1.04338	1.01772	0.947585	0.891525	0.953074	0.881615	0.785137	0.56152	0.475847	1.02349	0.968778	1.00937	0.912162	1.06211	0.901872	0.870511	0.955777	0.59656	0.532668	0.594343	0.546	0.654872	0.721139	0.715969	0.746478	0.914326	0.889645	0.923044	0.796795
	894.52	1.80716	1.04164	1.09538	0.799551	0.893066	0.636158	0.823373	0.966256	1.09724	1.02955	1.09723	1.0599	0.969407	1.01895	0.695064	0.735015	0.856525	0.795937	0.92706	1.16091	1.02993	0.916277	0.905667	0.918581	0.868871	0.7602	0.633751	0.460577	1.03871	0.877443	1.03521	0.986102	1.07743	0.904239	0.819732	0.818626	0.590435	0.556982	0.59619	0.544753	0.653848	0.744794	0.722139	0.726702	0.947585	0.891525	0.953074	0.785137
	899.228	1.59913	0.879743	0.976365	0.806457	0.865611	0.642956	0.858569	0.929195	1.07306	0.956319	1.09241	1.03632	0.95805	0.960582	0.721178	0.739257	0.829834	0.86525	0.994092	1.07634	1.01817	0.914325	0.905215	0.891856	0.883553	0.752788	0.654187	0.509841	1.06581	0.894832	1.01771	0.966903	1.01084	0.895436	0.853731	0.887162	0.588379	0.516806	0.592871	0.579713	0.664856	0.711892	0.717661	0.719304	0.916277	0.905667	0.918581	0.7602
	903.936	1.67199	1.06128	1.02173	0.813334	0.921246	0.637473	0.790499	0.934587	1.07979	1.00605	1.07415	1.064	0.921988	0.953015	0.728817	0.699009	0.884798	0.870912	0.929411	1.10528	1.01685	0.949055	0.956021	0.969548	0.898907	0.74957	0.748445	0.571379	1.03669	0.928771	1.00135	1.03942	1.02162	0.910875	0.911505	0.843905	0.569012	0.532119	0.590541	0.589893	0.652978	0.737893	0.711038	0.733876	0.914325	0.905215	0.891856	0.752788
	908.644	1.63478	1.13615	1.02054	0.787095	0.87467	0.575675	0.82196	0.902553	1.09322	1.05869	1.11283	1.08244	1.03127	0.877029	0.699993	0.746113	0.889491	0.78281	1.00953	1.09732	1.07766	0.93965	0.927809	0.958506	0.916952	0.829433	0.626708	0.520472	1.04238	0.853747	1.0383	0.970262	1.04281	0.913139	0.879599	0.904328	0.621242	0.535375	0.619565	0.55558	0.669044	0.693088	0.704066	0.734117	0.949055	0.956021	0.969548	0.74957
	913.352	1.44644	0.998804	0.999731	0.825127	0.8686	0.673297	0.806374	0.908155	1.15736	1.00246	1.04987	1.14577	0.977267	0.862067	0.73903	0.724268	0.872287	0.858366	0.977	1.10031	1.08746	0.959673	0.934341	0.935981	0.810067	0.725346	0.681752	0.597329	1.05778	0.855708	1.04035	0.945445	1.07107	0.920511	0.887494	0.921162	0.582913	0.547695	0.615135	0.565867	0.676472	0.706633	0.748833	0.738054	0.93965	0.927809	0.958506	0.829433
	918.06	1.45513	0.983599	0.974376	0.836088	0.886211	0.597216	0.79994	0.899522	1.0682	0.976544	1.13391	1.05541	0.926458	0.922422	0.804244	0.737384	0.857153	0.946869	1.03929	1.19779	1.07466	0.993226	0.958033	0.951824	0.832247	0.775517	0.687903	0.571934	1.07963	0.84577	1.01322	1.07559	1.04697	0.905207	0.852185	0.85833	0.613834	0.546573	0.60713	0.568297	0.692469	0.715133	0.716999	0.74256	0.959673	0.934341	0.935981	0.725346
	922.768	1.55743	1.04232	0.993432	0.807096	0.857347	0.620533	0.832115	0.834559	1.10166	1.02163	1.01315	1.01959	0.945607	0.921763	0.818857	0.777391	0.796371	0.865119	1.00413	1.18432	1.07554	1.0415	0.931861	0.932807	0.863106	0.758644	0.721529	0.648244	1.07749	0.829712	0.9591	0.99782	1.05126	0.895357	0.859482	0.947898	0.571341	0.544287	0.607736	0.594507	0.686287	0.733568	0.740113	0.767859	0.993226	0.958033	0.951824	0.775517
	927.476	1.47135	0.987086	0.977637	0.834718	0.911674	0.592518	0.846068	0.907374	1.03861	0.954796	1.03863	1.10897	0.906836	0.888776	0.768083	0.838507	0.830793	0.860363	1.01481	1.001	1.11035	1.10392	0.919145	0.958612	0.814754	0.743648	0.788308	0.683601	1.0558	0.781741	0.958353	0.973201	1.05667	0.924687	0.87905	0.891082	0.574791	0.528705	0.597304	0.569917	0.67628	0.723703	0.731082	0.73084	1.0415	0.931861	0.932807	0.758644
	932.184	1.40196	1.04146	0.862075	0.783812	0.870344	0.645455	0.851968	0.880902	1.06997	0.942569	1.07974	1.14717	0.974339	0.943392	0.772238	0.816591	0.853173	0.80364	0.990306	1.09822	1.08805	1.05611	0.95048	0.952161	0.832592	0.743713	0.786058	0.643394	1.03144	0.802172	1.00692	0.939449	1.04115	0.913012	0.857257	0.874265	0.567139	0.549953	0.617198	0.56616	0.643659	0.709278	0.741027	0.751034	1.10392	0.919145	0.958612	0.743648
	936.892	1.5707	1.01001	1.03019	0.795398	0.865408	0.543998	0.869548	0.915217	1.09078	0.977707	1.07049	1.12095	1.01589	0.910913	0.778907	0.795041	0.863667	0.846907	0.962422	1.12973	1.07886	1.09785	0.896541	0.914642	0.828843	0.756962	0.782014	0.651055	1.00068	0.797657	0.946847	0.93468	1.02058	0.86647	0.769055	0.820337	0.562728	0.560398	0.622262	0.586031	0.692135	0.737691	0.755304	0.780102	1.05611	0.95048	0.952161	0.743713
	941.6	1.34985	1.07572	0.96467	0.779378	0.869889	0.542074	0.829523	0.880162	1.0368	1.03075	1.07093	1.10543	0.921241	0.886645	0.787705	0.762462	0.884824	0.87532	1.02635	1.09368	1.1496	1.10339	0.93744	0.912833	0.822789	0.753632	0.802459	0.677715	1.06669	0.854632	1.00005	1.02496	1.07231	0.921879	0.891556	0.901592	0.577289	0.542588	0.618117	0.591945	0.672085	0.741432	0.774652	0.759062	1.09785	0.896541	0.914642	0.756962
	946.308	1.5962	0.957797	0.966553	0.70593	0.873526	0.443808	0.815651	0.875055	1.08495	0.981398	1.04577	1.10348	0.919986	0.871077	0.746061	0.738809	0.789313	0.866373	1.02021	1.06357	1.15888	1.06944	0.900478	0.897555	0.800789	0.773422	0.763522	0.652989	1.04307	0.876262	0.965176	0.990945	1.02459	0.921736	0.869846	0.883276	0.575861	0.549557	0.616167	0.588768	0.677384	0.750155	0.775462	0.740799	1.10339	0.93744	0.912833	0.753632
	951.016	1.29627	1.11089	1.07122	0.736387	0.960338	0.456539	0.847664	0.955544	1.04855	0.984649	1.08241	1.05964	0.9505	0.933501	0.728761	0.786066	0.815285	0.799279	0.947927	1.12731	1.13907	1.07019	0.894455	0.89854	0.828528	0.746254	0.855964	0.699724									0.594433	0.554697	0.615978	0.583547	0.691864	0.774248	0.7639	0.755278	1.06944	0.900478	0.897555	0.773422
	955.724	1.42503	1.05361	0.941339	0.806249	0.938567	0.48071	0.813891	0.90058	1.08047	0.94322	1.08301	1.10642	0.962051	0.965404	0.734983	0.680833	0.860901	0.857595	0.89915	1.10536	1.1152	1.04647	0.931275	0.950461	0.821347	0.75087	0.77011	0.67071									0.589864	0.553593	0.639491	0.589774	0.666059	0.744755	0.771811	0.728026	1.07019	0.894455	0.89854	0.746254
	960.432	1.3977	0.985309	1.03173	0.819335	0.885962	0.549251	0.844473	0.869627	1.07663	0.989008	1.073	1.09718	1.00014	0.926299	0.76276	0.676995	0.829399	0.821736	1.01424	1.13544	1.1587	1.12305	0.9374	0.885927	0.814522	0.724716	0.719622	0.667956									0.581236	0.551151	0.624321	0.590229	0.689325	0.75253	0.791	0.762315	1.04647	0.931275	0.950461	0.75087
	965.14									1.09532	1.03744	1.10488	1.08972	0.940944	0.994725	0.747622	0.738154	0.857222	0.831596	0.990863	1.03555	1.14224	1.1123	0.906471	0.904041	0.855829	0.723646	0.732209	0.676307									0.594108	0.600811	0.615957	0.608171	0.682791	0.742588	0.762879	0.777007	1.12305	0.9374	0.885927	0.724716
	969.848									1.08434	1.14874	1.06539	1.15787	0.921287	0.943868	0.700777	0.710644	0.861858	0.811846	0.982754	1.12008	1.15893	1.02435	0.911642	0.932033	0.815667	0.729202	0.761365	0.676338									0.607142	0.592299	0.643727	0.627779	0.686879	0.741402	0.799289	0.764654	1.1123	0.906471	0.904041	0.723646
	974.556									1.09557	1.01558	1.06377	1.08384	0.918695	0.901202	0.776174	0.754836	0.81026	0.848597	0.892368	1.00522	1.0546	1.10681	0.91375	0.903681	0.838145	0.741759	0.752267	0.650556									0.605902	0.537402	0.644101	0.615445	0.703176	0.757855	0.771844	0.750428	1.02435	0.911642	0.932033	0.729202
	979.264									1.08319	0.960975	1.02997	1.17863	0.994183	0.936225	0.729926	0.729607	0.846354	0.857258	0.960692	1.09485	1.05645	1.05726	0.912061	0.906802	0.819255	0.761236	0.786358	0.669581									0.584717	0.543688	0.635227	0.619468	0.667962	0.777653	0.752379	0.795479	1.10681	0.91375	0.903681	0.741759
	983.972									1.10705	0.991659	1.06052	1.08234	0.960095	0.94384	0.722008	0.714555	0.809204	0.820689	0.961875	1.09691	1.06521	1.0235	0.938216	0.9166	0.791929	0.746417	0.769803	0.684612									0.622499	0.591397	0.6446	0.630691	0.703007	0.76439	0.816132	0.776312	1.05726	0.912061	0.906802	0.761236
	988.68									1.06453	0.997052	1.04238	1.02356	1.0008	0.865093							1.14951	1.06697	0.936722	0.944328	0.842962	0.808241	0.77591	0.685218									0.594169	0.559229	0.654545	0.631238	0.701403	0.778124	0.80939	0.770276	1.0235	0.938216	0.9166	0.746417
	993.388									1.09928	1.0138	1.01248	1.06945	1.01692	0.891624							1.13908	1.09853	0.919199	0.858809	0.808941	0.749026	0.801895	0.681994									0.597066	0.590649	0.665654	0.630857	0.678125	0.773428	0.790107	0.767977	1.06697	0.936722	0.944328	0.808241
	998.096									1.03068	1.07435	1.05442	1.0581	0.880692	0.924222							1.11211	1.0938	0.90919	0.93407	0.848807	0.783927	0.744167	0.678035									0.603596	0.599009	0.671294	0.628352	0.713308	0.746257	0.817655	0.770126	1.09853	0.919199	0.858809	0.749026
	1002.8
	1007.51
	2.68064	4.49202	3.15862	3.06238	3.46345	1.72472	1.7547	1.08817	1.8353	2.71759	2.27321	2.15485	1.15851	1.70154	1.66299	1.1402	2.40404	2.67846	3.42108	3.87195	3.04366	2.94205	2.645	3.53243	2.4071	3.34035	1.94883	3.21896	3.02975	3.46856	2.43119	3.21248	1.99851	2.91961	2.65258	2.64895	2.8951	2.21571	2.13631	2.93849	1.41846	4.22636	3.13335	4.35985	3.26689	4.40316	1.24072	4.14074	1.92176
	2.59409	4.31638	2.72339	3.0176	3.35831	1.63187	1.77131	1.05228	1.72654	2.61957	2.22224	2.11709	1.1072	1.65498	1.6398	1.13509	2.28446	2.57602	2.76999	3.74952	3.15516	2.80179	2.72766	3.62842	2.36194	3.27369	2.01519	3.1669	3.05056	3.43113	2.42191	3.18638	1.85071	2.90543	2.32794	2.48607	2.84133	1.97824	2.17419	2.73068	1.17231	4.11895	3.58117	4.21287	3.36126	4.18692	1.32016	4.6411	1.75895
	2.59616	4.20039	2.91122	2.93	3.49899	1.61407	1.8578	1.05262	1.72642	2.6509	2.12452	2.05245	1.16143	1.61647	1.58897	1.09902	2.28845	2.43847	2.80417	3.63442	3.26815	2.93652	2.50876	3.7659	2.37383	3.1819	1.97561	3.14339	3.02167	3.42511	2.39902	3.31538	1.84008	2.97675	2.6863	2.78528	2.73191	2.11127	2.07359	3.36984	1.01297	3.97383	3.8791	4.21063	3.09077	4.37657	1.23982	3.69362	1.8448
	2.4541	4.10628	2.81579	2.9299	3.48169	1.47312	1.75131	1.02824	1.68521	2.59659	2.14434	2.13372	1.1251	1.57826	1.49506	1.03111	2.47354	2.41806	2.68231	3.72024	3.19877	2.63544	2.38012	3.68267	2.24489	2.96904	1.93321	2.98818	2.89178	3.35262	2.28744	3.12183	1.79897	2.94832	2.31411	2.66216	2.69557	1.96825	1.9707	2.97949	0.877096	3.8251	3.95355	4.00205	3.01151	4.12073	1.32256	4.4819	1.84483
	2.37933	4.57577	3.28358	2.85616	3.45637	1.41682	1.7098	1.12816	1.50858	2.72075	2.11239	2.12385	1.10117	1.55017	1.5433	1.14619	2.50129	2.37877	2.57402	3.74253	3.35122	2.5013	2.12381	3.42837	2.12928	2.87805	1.87844	2.94881	2.80866	3.26447	2.23358	3.13384	1.80151	3.00151	2.10836	2.77021	2.68942	1.73249	1.99026	3.13166	0.987874	3.80483	4.06191	3.71553	2.947	4.22251	1.1742	3.38822	1.66395
	2.33576	4.2242	3.39475	2.72433	3.18553	1.41512	1.71186	1.0916	1.54297	2.56354	2.07344	2.15204	1.05014	1.50196	1.48005	1.06967	2.43314	2.36092	2.54945	3.71425	3.40275	2.57135	1.96279	3.43542	2.10306	2.70415	1.86667	2.69202	2.8329	3.06901	2.14065	2.8883	1.66562	2.75324	1.94935	2.64921	2.65556	1.65942	1.97368	2.80011	0.945756	3.68913	4.09136	3.79634	2.94916	4.09366	1.20469	4.42549	1.67719
	2.22158	4.02264	3.00414	2.72643	3.05501	1.44411	3.00022	1.05123	1.4501	2.58388	2.01791	2.1211	1.0642	1.53348	1.41462	1.01769	2.22713	2.31026	2.4972	3.59743	2.88289	2.53981	1.79702	3.27706	2.0789	2.57414	1.79892	2.75828	2.81492	3.00285	2.18284	2.79478	1.71246	2.95043	1.90657	2.64751	2.70216	1.76986	2.07647	2.81427	0.829213	3.58569	3.99368	3.81114	2.818	3.95166	1.10407	3.59849	1.72168
	2.18607	4.10198	2.63653	2.65049	2.94292	1.26796	1.88257	1.06245	1.42736	2.2874	2.01538	2.16027	1.00464	1.46724	1.41853	1.007	2.29946	2.24161	2.45214	3.82372	3.29466	2.53081	1.52798	3.21462	2.03424	2.54737	1.68495	2.47654	2.73793	2.99378	1.96907	2.7868	1.59904	2.80282	1.69202	2.56083	2.68171	1.62271	1.99159	2.66882	0.744737	3.47207	3.91961	3.64968	2.75923	3.74959	1.09571	4.00199	1.68108
	2.07311	3.80983	2.63767	2.48251	2.89151	1.19424	1.6586	1.08969	1.40068	2.26338	1.97112	1.98485	1.01608	1.48215	1.44013	1.01066	2.40409	2.24295	2.42105	3.3713	2.79176	2.88688	1.8759	3.17319	1.94252	2.26325	1.68151	2.48958	2.64199	2.91944	1.99058	2.71823	1.5876	2.65796	1.54361	2.38153	2.68084	1.69284	2.08587	2.43989	0.862183	3.35881	3.75273	3.50476	2.54454	3.74665	0.982629	3.28041	1.66212
	2.16575	3.86983	2.56139	2.44676	2.90992	1.26399	1.57921	1.08187	1.51127	2.22288	1.82832	1.85158	1.0271	1.47318	1.38232	0.985809	2.28503	2.16297	2.36802	3.74283	3.30676	2.4543	1.69543	3.21774	1.84878	2.15303	1.59208	2.48525	2.5701	2.84719	1.90419	2.55179	1.5237	2.42347	1.42082	1.86779	2.57658	1.63746	1.87664	2.53272	0.731882	3.20796	3.79923	3.54835	2.63049	3.46078	1.03259	4.07411	1.59888
	2.00846	3.38994	2.78754	2.33874	2.88528	1.23129	1.42233	1.04295	1.50843	2.22743	1.81688	1.80956	1.07251	1.4892	1.34569	0.981191	1.836	2.07875	2.07614	3.49393	2.76251	2.50248	1.61518	2.61562	1.86469	2.04503	1.61499	2.40328	2.50633	2.7904	1.78173	2.49942	1.62282	2.37823	1.41339	1.90856	2.59244	1.57349	1.91858	2.68266	0.632973	3.19037	3.68003	3.24139	2.44878	3.45136	0.929536	3.29494	1.61048
	2.01273	3.82931	2.76751	2.26513	2.92256	1.22223	1.32483	1.05186	1.52194	2.2918	1.79326	1.84694	0.99472	1.48181	1.25373	0.985029	2.12025	2.14218	1.79569	3.34944	2.32525	2.63243	1.30579	2.97632	1.76243	1.89832	1.55332	2.34818	2.45158	2.77185	1.73463	2.35799	1.60555	2.11629	1.36088	1.81428	2.59682	1.49681	1.66446	2.73185	0.588487	3.00067	3.60389	3.30682	2.50085	3.29952	1.00372	3.7594	1.59085
	1.99709	3.5373	2.92174	2.25087	2.70098	1.27094	1.13662	1.08943	1.43899	2.30493	1.82711	1.86389	0.991848	1.4794	1.23137	0.974612	1.96305	1.72253	2.00869	3.30184	2.43078	2.20651	1.29994	2.15339	1.68663	1.8211	1.55088	2.2551	2.43732	2.78047	1.63704	2.37255	1.63626	2.07904	1.27317	1.63574	2.22735	1.42117	1.70726	2.50879	0.543602	2.87958	3.46858	3.24431	2.27955	3.33595	0.941261	3.20277	1.56254
	1.97609	3.60835	2.51658	2.19834	2.67776	1.21155	1.30637	1.00518	1.35598	2.18173	1.74653	1.86999	1.01108	1.41793	1.22759	0.972598	1.36381	1.67561	1.8377	3.16909	1.74788	2.34969	0.941756	2.31409	1.68204	1.73283	1.50265	2.05636	2.4182	2.76748	1.57338	2.11607	1.40539	2.3835	1.2405	1.39994	2.24474	1.22799	1.57599	2.44457	0.49587	2.74035	3.46912	3.2273	2.372	3.04084	1.05866	4.28638	1.55984
	1.82238	3.33357	2.76944	2.14398	2.44224	1.18803	1.22916	1.03526	1.35795	2.15209	1.71055	1.86737	0.983604	1.35958	1.18077	0.932418	1.59039	1.82903	1.90378	2.91828	1.78955	2.20522	1.47907	2.27076	1.63895	1.70749	1.46362	1.956	2.28969	2.77142	1.54768	2.1006	1.54175	2.4718	1.29682	1.51437	2.18926	1.32692	1.46724	2.92613	0.500579	2.53865	3.30629	3.07682	2.09694	3.00275	0.962674	3.16345	1.54886
	1.86426	3.11214	2.32285	2.17241	2.12935	1.18817	1.15801	1.0821	1.34708	1.83618	1.67676	1.82568	1.0339	1.39354	1.18472	1.01962	1.69275	2.08058	1.90041	2.98962	1.88397	2.3566	1.52843	2.62635	1.62889	1.69389	1.42048	1.83654	2.18988	2.64911	1.45965	2.02747	1.41742	2.66387	1.23661	1.36957	2.26158	1.1434	1.41206	2.52745	0.478567	2.42644	3.28956	2.99999	2.14429	2.84054	0.952685	3.57619	1.49831
	1.7159	2.90931	2.28916	2.00213	2.03721	1.14713	1.15086	1.04175	1.25342	1.77566	1.6282	1.65188	0.969106	1.37109	1.18111	0.972007	1.65138	1.91872	1.10304	2.48257	2.15551	2.41203	1.56306	2.39545	1.54631	1.65069	1.35668	1.65776	2.09036	2.63411	1.41645	2.03857	1.3728	2.67779	1.20256	1.22987	2.26148	1.13771	1.38594	2.35138	0.467431	2.18519	3.17701	2.78517	1.95617	2.87741	0.859935	2.74099	1.50481
	1.76404	2.65206	1.7519	1.96313	2.01072	1.14727	1.13022	0.986739	1.24931	1.67156	1.60507	1.59083	0.992158	1.3571	1.12924	0.985249	1.42578	1.78478	1.5849	2.72365	1.5057	1.96063	1.24349	2.29091	1.43638	1.58498	1.33814	1.41905	2.05164	2.53395	1.36013	1.91928	1.40301	2.66937	1.24911	1.10127	2.22807	1.07378	1.40152	2.20824	0.456643	2.07341	3.16077	2.82783	1.9426	2.50927	0.895127	3.18037	1.4571
	1.63538	2.70406	2.34593	1.79517	1.81511	1.09611	0.99468	0.983746	1.20943	1.67229	1.55081	1.50797	0.996128	1.32196	1.13542	1.03825	1.03547	1.31792	1.67062	2.40924	1.16048	2.02032	0.776332	1.95583	1.48973	1.58197	1.32655	1.39661	1.96296	2.26624	1.44438	1.87181	1.47891	2.80477	1.25124	1.16554	2.25443	1.10366	1.27848	2.35802	0.448871	2.05061	2.95567	2.3397	1.79655	2.53641	0.765738	2.68924	1.45228
	1.64158	3.07466	2.25011	1.67267	1.79548	1.19264	1.00368	1.00432	1.23276	1.5528	1.45702	1.48911	0.986238	1.26275	1.12769	0.941443	1.66377	1.44068	1.2939	2.72877	1.68719	2.48866	1.37708	1.98618	1.4102	1.55237	1.3098	1.37271	1.92267	2.1529	1.35573	1.61928	1.40045	2.60197	1.27325	1.06115	2.23127	1.05945	1.3065	2.18413	0.430735	1.90111	2.88683	2.45872	1.73352	2.43048	0.860106	3.6534	1.32191
	1.62609	3.25182	2.71659	1.62132	1.72403	1.07196	1.12399	0.988109	1.15188	1.68229	1.437	1.53248	0.95821	1.2665	1.15152	0.955453	1.31423	1.67001	1.11327	2.7787	2.11641	2.19079	1.3396	1.90711	1.41155	1.48575	1.27033	1.4492	1.96601	2.23081	1.33146	1.66608	1.47372	2.27768	1.27906	0.966751	2.07524	1.01306	1.4258	2.44219	0.535951	1.86392	2.72333	2.2944	1.63103	2.27353	0.759947	2.69228	1.355
	1.61375	2.8868	2.15492	1.56312	1.64208	1.16179	1.14854	1.04774	1.19144	1.56424	1.38255	1.42899	0.962916	1.21496	1.13138	0.926299	1.07273	1.41715	1.58503	3.31126	1.53126	2.05244	1.12668	1.60804	1.35937	1.46439	1.25887	1.3622	2.02116	2.04313	1.37244	1.65846	1.37448	1.87838	1.20553	1.00869	2.04231	0.949539	1.30048	2.33553	0.497547	1.80569	2.69796	2.03682	1.60584	2.127	0.839705	3.20394	1.30026
	1.47792	2.64681	2.33853	1.54192	1.52251	1.06973	1.09063	0.993982	1.16768	1.60291	1.35592	1.37712	0.948594	1.228	1.13426	0.971113	1.35593	1.41723	1.66775	2.62611	1.25208	2.50718	1.22471	1.3053	1.38572	1.40654	1.24231	1.42642	1.93901	1.93374	1.33675	1.58392	1.34187	1.84684	1.21067	0.95727	1.69886	1.02849	1.2246	2.63475	0.621641	1.64862	2.41443	1.91379	1.53708	1.98171	0.713335	2.30797	1.27346
	1.50551	2.48134	1.84067	1.4497	1.46219	1.10236	1.00175	1.04229	1.14996	1.56305	1.33551	1.36811	0.937308	1.31066	1.13222	0.939679	1.24909	1.46088	1.56432	2.3552	1.2202	1.84836	0.976627	2.08935	1.4072	1.40486	1.23226	1.31476	1.86266	1.85271	1.2793	1.55444	1.1294	1.64541	1.12255	0.95795	1.77407	0.943695	1.13915	2.18218	0.558321	1.62436	2.3433	2.08022	1.51582	1.84306	0.770899	3.0611	1.23189
	1.39287	2.12149	2.05959	1.41727	1.35589	1.12238	0.988736	1.02932	1.13509	1.52194	1.33224	1.26897	0.931187	1.27766	1.20231	0.951262	1.18073	1.43071	0.941865	2.04004	1.3524	1.92949	1.11361	1.74257	1.37052	1.34547	1.19365	1.23031	1.73445	1.75931	1.24621	1.58137	1.14025	1.66784	1.14228	0.97531	1.61552	1.04551	1.13395	1.96352	0.517794	1.5254	2.21785	1.81776	1.41334	1.76313	0.724243	2.46666	1.23052
	1.40679	2.26918	1.88927	1.32659	1.30255	1.08067	0.963562	0.985709	1.14468	1.42656	1.28501	1.23026	0.933577	1.26703	1.15667	0.929683	1.35043	1.43407	0.884	2.05913	1.49046	2.13294	1.51385	1.64062	1.38058	1.44628	1.18505	1.25699	1.72119	1.69981	1.26622	1.47382	1.12568	1.6704	1.03669	0.986185	1.4547	0.954644	1.17295	2.01551	0.517193	1.31535	2.15257	1.89076	1.39005	1.55247	0.761185	2.68613	1.14883
	1.41181	2.34596	2.58241	1.29548	1.26964	1.12138	1.07775	0.978343	1.07879	1.38686	1.23253	1.17388	0.958431	1.25472	1.13486	0.994319	1.33165	1.47483	0.860423	2.40631	1.45455	2.17613	1.22094	1.60409	1.35725	1.37931	1.1826	1.25407	1.60759	1.59162	1.27326	1.38457	1.21275	1.63005	1.14827	0.983539	1.39102	0.960517	1.09893	2.13838	0.606616	1.22857	1.88552	1.65703	1.33169	1.49364	0.715522	1.84093	1.17217
	1.4234	2.51463	2.1073	1.23656	1.22678	1.04958	1.69738	0.991505	1.07939	1.35858	1.23177	1.22902	0.960217	1.21526	1.0969	0.989432	0.945567	1.25882	1.40991	1.95737	0.840018	1.62214	1.04294	1.35245	1.26734	1.35619	1.12819	1.19539	1.50463	1.48273	1.26113	1.3643	1.13903	1.70154	1.01063	1.06338	1.35652	0.955696	1.11285	2.16669	0.586051	1.23596	1.77073	1.60108	1.36621	1.39947	0.740641	2.65649	1.15234
	1.36008	2.40309	2.47684	1.23822	1.15446	1.08346	1.13131	1.00024	1.09171	1.31601	1.22744	1.19473	0.946718	1.22108	1.06072	0.991558	1.28138	1.38726	1.50427	2.37849	1.0817	1.90857	1.22173	1.38933	1.26789	1.3454	1.11646	1.18908	1.49486	1.40447	1.23926	1.40281	1.11695	1.42616	1.13574	0.928118	1.21254	0.890551	1.09078	2.37965	0.661551	1.15194	1.62497	1.58551	1.26097	1.32487	0.632062	1.94878	1.17721
	1.28949	2.03595	1.89895	1.20103	1.16429	1.12574	2.32134	0.974094	1.03653	1.26398	1.23166	1.18926	0.944525	1.21625	1.0577	0.999702	1.27702	1.25969	1.41253	2.01844	1.32622	1.65856	1.23562	1.43929	1.23277	1.28758	1.12743	1.2033	1.43706	1.40882	1.24465	1.34834	1.0512	1.3883	0.988986	0.894037	1.23133	0.885206	1.09542	2.1926	0.628471	1.11002	1.62821	1.5411	1.21277	1.23149	0.717232	2.35946	1.19618
	1.25924	1.97575	2.28862	1.20851	1.11997	0.994833	1.5163	1.05468	1.06208	1.26458	1.18376	1.12821	0.933113	1.21656	1.02357	0.954965	1.31307	1.28753	1.43569	2.05736	1.17357	1.59971	1.11205	1.3213	1.27285	1.28442	1.11318	1.23039	1.37316	1.40102	1.25081	1.385	1.01818	1.25607	1.08516	0.956025	1.10208	0.957086	1.05469	2.24097	0.692628	1.0605	1.48496	1.34313	1.25643	1.2563	0.669628	1.60514	1.1229
	1.2788	1.7592	1.8425	1.1181	1.10519	1.07023	1.51308	0.958023	1.07079	1.20446	1.14364	1.13771	0.918572	1.19889	1.05429	0.947629	1.03284	1.38298	1.42562	2.10183	1.06503	1.77661	1.20307	1.25228	1.20327	1.28931	1.1053	1.13761	1.35862	1.3128	1.19299	1.28199	0.94783	1.22181	1.00777	0.93724	1.12148	0.876977	1.03904	1.95755	0.669886	0.99257	1.45668	1.49293	1.18317	1.23935	0.706838	1.97301	1.18262
	1.23051	1.49844	1.75793	1.03393	1.14038	1.04948	1.26908	0.95909	1.03575	1.24197	1.1187	1.13496	0.935067	1.18832	1.03989	0.932673	1.44064	1.38584	1.11689	1.55963	1.33285	2.01139	1.34408	1.45876	1.2285	1.26782	1.12428	1.14632	1.34798	1.28377	1.11974	1.29613	0.986037	1.29982	1.04153	0.980863	1.09449	0.972371	1.023	1.74447	0.716504	0.979225	1.30005	1.23593	1.11551	1.25375	0.640985	1.52487	1.14698
	1.15344	1.60078	1.41254	1.00718	1.08706	0.979848	1.31215	1.0783	1.02354	1.27543	1.14984	1.08782	0.93806	1.13907	1.02219	0.938023	1.31338	1.40746	1.2271	1.93634	1.07487	1.76899	1.08684	1.47618	1.22512	1.24635	1.08385	1.14266	1.25375	1.30798	1.13444	1.24847	1.00514	1.01798	0.92926	0.961867	1.08646	0.961292	1.04612	1.83966	0.620241	0.987816	1.2397	1.17495	1.16056	1.1564	0.691113	1.74485	1.19789
	1.20071	1.82199	1.44839	0.995764	1.04385	1.01798	1.10747	0.964658	0.995692	1.29566	1.14289	1.09468	0.955518	1.12856	1.02574	0.929095	1.11817	1.28541	1.28489	1.75286	1.35234	1.52167	1.14003	1.5693	1.2071	1.24207	1.10108	1.17952	1.28367	1.30049	1.11564	1.21267	0.970967	1.19177	1.06947	0.967994	1.02331	0.986358	0.97842	2.0511	0.691956	1.00595	1.18019	1.23758	1.10658	1.20214	0.635565	1.21078	1.11608
	1.21799	1.50362	1.37992	0.999867	1.06183	0.99768	1.26814	0.946952	0.99715	1.20043	1.11937	1.06463	0.942059	1.06176	0.98293	0.964769	1.30224	1.35993	1.29848	1.68706	1.20725	1.71551	1.2137	1.23382	1.16935	1.23676	1.11048	1.13766	1.23489	1.2449	1.14887	1.18215	0.96789	1.16175	0.984609	0.914571	1.03209	0.928122	0.925682	1.94836	0.666369	0.953706	1.07211	1.0275	1.07833	1.16887	0.720051	1.42678	1.11149
	1.15375	1.59161	1.52671	0.988247	1.04868	0.987662	1.10118	0.989078	1.00776	1.19934	1.10001	1.02765	0.895255	1.02651	0.979574	0.895012	1.17456	1.21859	1.25669	1.70313	0.967336	1.38945	1.04389	1.17577	1.23956	1.23393	1.07438	1.07348	1.24495	1.21636	1.05355	1.21047	0.988419	1.09333	0.976557	0.920128	1.04347	0.98452	0.980812	2.16445	0.699649	0.890754	1.09664	1.0489	1.02763	1.09125	0.640878	1.0919	1.08834
	1.16722	1.33554	1.4133	0.994385	1.04444	0.975645	0.969442	0.915018	0.998142	1.19081	1.05773	1.04392	0.930628	0.999188	0.995146	0.899485	1.27708	0.951242	1.21654	1.62878	1.34985	1.58644	1.29141	1.18758	1.14177	1.13196	1.06049	1.12389	1.16895	1.21529	1.07211	1.19084	0.949954	1.12198	0.94098	1.02323	1.03477	0.915316	0.932364	2.22339	0.63406	0.848492	1.01895	0.992314	0.970002	0.979678	0.712733	1.30391	1.04759
	1.18571	1.24675	1.35282	0.96051	0.978866	1.12696	0.948538	0.952702	0.98321	1.15716	1.0778	1.0681	0.914672	1.0075	1.01609	0.959957	0.890524	0.953109	1.2393	1.4012	1.01243	1.184	1.04261	0.962704	1.15917	1.11663	1.04589	1.11852	1.20164	1.24882	1.08451	1.18676	0.943118	1.14277	0.98918	0.929229	1.01606	0.894483	0.93817	1.88342	0.66624	0.840027	1.05705	0.940317	0.860271	0.956062	0.664337	1.27644	1.01918
	1.11041	1.36426	1.21179	0.956244	0.997251	1.02023	0.97573	0.959555	0.989466	1.1316	1.05005	0.999025	0.885703	1.00552	0.994819	0.886245	1.15327	1.45946	1.251	1.46363	1.0377	1.60809	1.38563	1.14111	1.11346	1.14552	1.03393	1.06123	1.19676	1.22007	1.03854	1.19019	0.941707	1.18158	0.915682	0.920612	1.04017	0.909366	0.929507	1.68904	0.686307	0.833331	1.02303	1.10753	0.885862	0.901509	0.754636	1.29746	1.01661
	1.08063	1.23693	1.32096	0.949159	0.994981	0.98813	0.931362	0.885251	0.945909	1.22512	1.04459	1.04206	0.902797	1.02669	1.00663	0.884054	0.727302	0.835265	1.143	1.1	0.756712	1.21176	0.594606	1.01266	1.11733	1.07873	1.04947	1.03486	1.19914	1.20403	1.0366	1.16501	0.930522	1.00807	0.956805	0.910519	1.01938	1.07368	1.00345	1.38253	0.760623	0.872423	0.992313	1.35613	0.909808	0.871007	0.668169	1.14762	1.00885
	1.11846	1.14727	1.18413	0.977473	0.978308	0.976446	0.890495	0.96027	0.954995	1.16386	1.07882	1.07937	0.952296	1.00914	0.997553	0.856648	1.11583	1.27121	0.61173	1.22243	1.37077	1.2404	0.979634	1.08197	1.11774	1.12213	1.02201	1.10089	1.13552	1.17158	1.05787	1.15297	0.968702	0.990223	0.915416	0.881096	1.02545	0.952348	0.991388	1.48817	0.652267	0.87916	1.02068	1.55007	0.964981	0.905905	0.722617	1.09651	1.07818
	1.089	1.0814	1.15654	0.916094	0.982767	1.01989	0.966556	0.904013	0.965729	1.1644	1.03425	1.03859	0.891594	1.00929	1.00702	0.876352	1.0681	1.25457	0.987262	1.24676	1.11433	1.28436	1.02589	1.05645	1.1327	1.08582	1.02324	1.04766	1.12788	1.15498	1.028	1.10516	0.933529	1.00345	0.933345	0.877919	1.03907	0.901713	0.97668	1.61936	0.734666	0.927038	1.03661	1.42447	1.02766	0.896585	0.690543	0.949384	1.18102
	1.06676	1.02381	1.17687	0.931064	1.00318	1.01268	0.843455	0.946436	0.944166	1.17301	1.01746	1.01417	0.952381	0.997998	0.977624	0.922492	1.10579	1.28036	0.493997	1.04622	1.19512	1.19329	1.02038	1.11803	1.08299	1.03786	1.02847	1.08782	1.11361	1.16885	1.02102	1.12301	0.963039	0.996892	0.974064	0.91904	1.04566	0.913284	0.926951	1.53081	0.691728	1.02571	1.08832	1.29875	1.08942	0.981279	0.800095	1.0878	1.07739
	1.02072	0.987505	1.17661	0.947166	1.01391	1.03245	0.964598	0.953977	0.868433	1.1569	1.043	1.02488	0.915168	0.97178	0.97202	0.866125	1.06834	1.16381	0.756508	1.16184	1.00072	1.16591	0.891508	1.07467	1.06949	1.03502	1.01478	1.02234	1.06391	1.10989	1.02582	1.12954	0.951855	0.990606	1.00924	0.867057	1.00943	1.08023	0.934765	1.56709	0.766548	0.962397	1.16463	1.11671	1.07898	0.952914	0.702969	1.01994	0.993911
	1.05071	0.999886	1.20756	0.902618	0.989605	0.896208	0.850507	0.884791	0.941158	1.1569	1.03223	1.02013	0.889846	0.986177	0.995728	0.86507	1.19175	1.24761	0.920719	1.32232	1.08972	1.33962	1.2604	1.11155	1.0804	1.03544	0.987505	1.04479	1.10307	1.16484	1.08654	1.06625	0.91204	0.925582	0.993905	0.974585	0.953682	0.934251	0.863372	1.66661	0.711152	1.03964	1.11976	1.13038	1.13424	0.985812	0.800392	0.905924	0.980724
	1.07375	1.0259	1.12299	0.939154	0.978457	0.969538	0.919904	0.942741	0.946515	1.16915	1.03331	1.01855	0.917715	0.98155	0.988334	0.884297	1.04594	1.16234	1.13895	1.33501	1.01043	1.28974	1.04719	1.18544	1.05828	0.987626	1.01747	1.11862	1.11395	1.14735	1.02873	1.07517	0.930901	1.02475	1.00002	0.890056	0.973967	1.02351	0.954264	1.48468	0.738771	0.968771	1.20589	1.33733	1.15996	1.01045	0.726494	1.01437	1.00844
	1.05355	1.07864	1.11577	0.888549	0.955854	0.986231	0.79049	0.877451	0.906561	1.19427	1.00998	1.0684	0.913284	0.956747	0.97949	0.878498	1.02084	0.930225	1.09057	1.17095	1.03065	1.23004	0.972732	0.939786	1.03501	1.03571	1.03106	1.06745	1.11407	1.1033	1.02056	1.03706	0.919276	1.03768	0.953503	0.911272	0.97936	0.948728	0.923041	1.42553	0.771327	0.976791	1.15855	1.47812	1.14305	0.970173	0.807129	1.01851	0.977546
	1.03947	1.10602	1.08391	0.923283	0.972579	1.01914	0.865817	1.01842	0.93902	1.17732	1.04962	1.03437	0.92132	0.972301	0.976989	0.901009	1.07868	1.20977	1.15133	1.34269	1.01553	1.29866	1.10171	1.19142	1.06968	0.996814	0.965805	1.08912	1.10021	1.18706	1.00593	1.11797	0.977065	1.05535	1.02798	0.937416	1.02139	0.94898	0.959771	1.51794	0.7756	1.01485	1.04037	1.44876	1.04499	1.00754	0.807524	0.908642	0.944046
	1.00799	0.948437	1.08205	0.931854	0.976567	0.971055	0.732922	0.945084	0.948648	1.1661	1.05189	1.02848	0.866261	0.97174	0.948959	0.844456	1.21467	1.46172	0.700797	1.12231	1.0115	1.15536	1.11501	1.03161	1.06449	0.9604	1.01146	1.11032	1.09254	1.12351	1.05055	1.07797	0.892866	0.935444	0.957914	0.961743	0.927239	0.930016	0.896434	1.36743	0.704628	0.991099	1.05212	1.14769	0.984346	1.03993	0.842695	0.882681	0.942114
	1.00207	1.08665	1.07818	0.914904	0.97522	0.963667	0.889608	0.898372	0.923818	1.17361	1.05136	1.05769	0.926428	0.946701	0.984448	0.859082	1.06813	1.18178	0.964262	1.39483	1.08383	1.31462	1.27824	0.991732	1.06936	0.968691	1.03221	1.10783	1.09221	1.10114	0.980556	1.11762	0.940412	1.02337	1.01275	0.901897	0.994584	0.954024	0.975034	1.30745	0.738138	1.00605	1.05281	1.35708	0.996709	0.944838	0.791605	0.837874	0.962008
	1.03775	1.24471	1.00132	0.894789	0.985029	0.996289	0.866703	0.931413	0.907633	1.12088	1.05896	1.04461	0.882763	0.967589	0.968873	0.893213	1.46328	1.65524	0.576705	1.24608	1.81731	1.55427	1.56745	1.36137	1.04371	0.981944	1.01084	1.00675	1.06627	1.12364	0.952399	1.05927	1.0195	0.937033	1.0298	0.914286	0.981438	0.97124	0.941332	1.29664	0.737866	1.05862	1.07518	1.49699	1.00477	0.951606	0.798005	0.703847	0.936457
	1.05796	1.0586	1.1085	0.888805	0.945023	1.04738	0.899344	0.949284	0.904587	1.16037	1.04243	0.939241	0.899227	0.954235	0.974144	0.864918	1.07864	1.13176	0.992378	1.30636	1.01373	1.30238	1.17675	1.06069	1.05533	1.00914	0.965469	0.990481	1.09271	1.11209	1.00168	1.11789	0.938303	0.997118	0.944296	0.814682	0.935498	0.934987	0.915182	1.31721	0.816466	0.995208	1.07198	1.49537	1.01779	0.974253	0.799808	0.864861	0.969363
	1.00461	1.04386	1.12591	0.925177	0.953171	0.997942	0.805099	0.902086	0.895029	1.17499	0.983648	1.02447	0.864857	0.944375	0.996785	0.90843	1.21114	1.41523	0.71302	0.820949	1.23494	1.14894	1.09014	1.01607	1.04822	0.990648	0.935842	1.05632	1.10828	1.09691	0.995628	1.08818	0.861094	1.05066	0.935443	0.878161	0.945858	0.910614	0.920689	1.24553	0.710069	1.00811	1.05295	1.52862	1.00179	0.912611	0.783754	0.868988	0.959847
	1.02839	0.948647	1.07918	0.895719	0.951725	0.94389	0.919845	0.897352	0.913512	1.16415	0.982086	1.07012	0.909651	0.984818	0.978296	0.910916	1.11238	1.17266	0.797455	0.970727	0.978317	1.11282	1.07135	1.09383	1.05955	0.994463	0.978291	1.00286	1.07023	1.09141	0.937581	1.07098	0.93917	1.01627	0.980883	0.886422	0.957632	1.04589	0.84995	1.19207	0.814877	0.976591	1.01623	1.26943	1.09451	0.94675	0.774238	1.10123	0.982774
	1.10175	0.982452	1.11128	0.919064	0.948259	0.992126	0.780087	0.899754	0.891803	1.13349	0.988556	1.00257	0.894762	0.953238	0.960942	0.861863	1.09461	1.14637	0.968515	1.132	0.942731	1.1154	0.955167	1.07556	1.06147	0.999778	0.990222	0.998581	1.05226	1.07106	0.994764	1.09732	1.00545	1.00784	0.931902	0.882611	0.952775	0.962509	0.959716	1.15574	0.793928	1.01652	1.01678	1.24546	1.20841	0.945771	0.714121	0.8659	0.934946
	1.05795	1.01256	1.11494	0.912443	0.986326	0.979816	0.884154	0.88806	0.922504	1.13041	0.985899	1.0686	0.888045	0.933576	0.974009	0.929508	0.816317	0.755481	0.916584	0.81963	0.675191	0.964899	0.832948	1.35435	1.05606	1.02369	1.01103	1.09264	1.05131	1.0406	0.991033	1.03304	0.907905	0.987881	0.979379	0.873674	0.964178	0.939224	0.894667	1.17492	0.84295	1.07393	0.913831	1.17707	1.20325	0.950658	0.777079	1.04677	0.924487
	1.02906	0.977156	1.05556	0.905763	0.996964	0.996052	0.804743	0.887302	0.914172	1.10108	0.97431	1.03915	0.894405	0.955782	0.96248	0.886342	1.04115	1.16	0.835678	1.24226	1.00026	1.28587	1.22991	1.13419	1.02624	0.98121	0.956328	1.05134	1.05884	1.08464	1.04293	1.11699	0.942356	0.97674	0.887991	0.872195	0.966589	0.900005	0.914238	1.2357	0.767787	1.07191	1.05356	1.00134	1.18703	0.955208	0.702087	0.578717	0.956473
	1.01623	0.955547	1.01113	0.9158	0.991403	0.971173	0.913259	0.892346	0.897353	1.14182	0.998676	1.04277	0.870052	0.953021	0.98361	0.906428	1.08156	0.745933	0.924247	1.00817	1.09719	1.0404	0.66126	0.828446	1.05016	0.959649	1.00488	1.03746	1.05285	1.02721	0.978075	1.0818	0.918988	0.986301	0.941437	0.937285	0.902988	0.959407	0.873131	1.14594	0.771324	1.11859	0.965425	0.982851	1.21101	0.974401	0.707794	0.74774	0.976815
	0.991937	0.973673	1.08846	0.89932	0.952272	0.969047	0.809848	0.927007	0.923092	1.06677	1.0083	1.06269	0.859383	0.93977	0.937974	0.887271	1.10379	1.20537	0.957693	1.07243	0.925035	1.17313	1.11787	1.02847	1.01582	0.949868	1.00525	1.05964	1.05292	1.09216	1.00971	1.07662	0.902234	0.964308	0.916208	0.928628	0.935034	0.873143	0.884473	1.12915	0.756759	1.02638	0.963629	0.85982	1.03135	0.921914	0.710219	0.718982	0.907917
	1.06217	1.00523	1.07976	0.89407	1.02084	0.96887	0.861649	0.968497	0.916333	1.11561	0.975759	0.94391	0.847987	0.941132	0.950595	0.90533	1.05683	0.775542	0.88693	0.887305	1.15335	1.05377	0.789439	0.758103	1.0145	0.955507	1.00525	1.06174	1.04411	1.04859	0.959227	1.0821	0.90774	0.991455	0.932931	0.887759	0.96601	0.929383	0.922023	1.12137	0.9428	0.974023	0.92844	0.883354	0.983343	0.987096	0.711093	0.887397	0.939794
	0.991122	1.0614	1.01589	0.899496	0.97663	0.988445	0.749928	0.967643	0.891789	1.09686	1.02955	0.959791	0.848146	0.934172	0.986473	0.889174	1.02185	1.06377	1.03262	1.10232	1.15797	1.02113	1.00301	1.08751	1.04814	0.991037	0.982513	1.0165	1.08006	1.05691	0.985956	1.05642	0.904252	1.07104	0.964598	0.990931	0.968586	0.963413	0.887017	1.05301	0.863999	0.96596	0.959994	0.982185	0.975283	0.90573	0.705157	0.80678	0.922477
	0.979878	0.963058	1.05887	0.847771	0.989975	0.973144	0.831571	0.969401	0.901181	1.06952	0.977379	1.00229	0.886913	0.95218	0.963153	0.87167	0.814381	0.835891	0.947752	0.889038	1.08872	0.957723	0.817764	1.08184	1.02964	0.998499	0.945439	1.05824	1.03321	1.05543	0.975231	1.10477	0.909175	1.06004	0.938327	0.8989	0.999839	0.964438	0.886108	1.15158	0.892439	0.914426	0.949482	0.855786	0.942499	0.866125	0.702189	0.840559	0.942974
	1.00629	0.957043	1.0661	0.894155	0.957594	0.927923	0.799048	0.956288	0.909688	1.06779	0.963171	0.96869	0.866784	0.924773	0.980157	0.871915	1.12899	1.13911	1.05763	1.39423	1.10159	1.21867	1.08933	1.04891	1.0522	0.979259	0.996991	1.06658	1.04249	1.03459	1.04513	1.07811	0.894981	0.984861	0.97331	0.922541	0.888071	0.901571	0.922577	1.15898	0.874453	0.885909	0.912308	0.834005	0.961195	0.885242	0.670554	0.548776	0.894026
	0.967321	1.06071	0.948404	0.906039	1.00836	0.997405	0.917028	0.884596	0.876229	1.12901	0.957505	0.958979	0.890898	0.897607	0.970043	0.949315	1.15784	1.2543	0.862743	1.00357	1.36319	1.13519	1.05701	1.12946	1.05763	0.947131	1.01837	0.977954	1.0293	1.05547	0.95772	1.03915	0.928362	1.02734	0.9547	0.842955	0.900245	0.853671	0.900056	1.09163	0.875868	0.916539	0.911996	0.782918	0.918281	0.914277	0.718352	0.874731	0.922271
	1.01766	0.921612	1.01213	0.904009	0.933683	0.993063	0.788112	0.918123	0.896172	1.14399	0.995721	0.992392	0.907025	0.916456	0.934903	0.899173	1.04332	1.09594	0.980013	1.13632	1.43324	1.07613	0.913026	1.07377	1.03157	0.988437	1.01871	1.06808	1.04885	1.07647	0.939553	1.04333	0.934617	0.968478	0.907514	0.892346	0.971887	0.974722	0.877174	1.1546	0.802421	0.905836	0.892875	0.787191	0.8448	0.865325	0.648424	0.637133	0.948208
	1.00976	0.961539	1.14726	0.890892	0.993377	0.995876	0.885448	0.902485	0.877991	1.08729	0.954432	0.978186	0.881043	0.908341	0.953475	0.895151	1.06549	0.870355	0.940984	0.970885	1.71822	0.939273	0.933396	0.968881	1.05428	0.929712	0.962754	1.01743	1.05298	1.05382	0.992641	1.04668	0.904116	0.986884	0.94632	0.775324	0.906289	0.938564	0.895425	1.14921	0.836472	0.891482	0.843674	0.740869	0.837437	0.919389	0.73643	0.835	0.93766
	0.981638	0.963021	1.02173	0.881008	0.938501	0.97523	0.888139	0.912981	0.88052	0.989802	0.958173	0.996629	0.873927	0.899339	0.957945	0.90058	0.892693	0.83289	0.988669	0.934625	1.54235	0.986342	0.88233	0.962485	1.01026	0.963424	1.01146	1.0027	1.04774	1.06736	0.981827	1.04225	0.928267	0.913378	0.931604	0.902924	0.924165	0.861526	0.926228	1.17033	0.756014	0.821861	0.865763	0.912016	0.877507	0.89618	0.657017	0.602586	0.93295
	0.96282	1.00274	0.990272	0.866895	1.0959	0.972462	0.938584	0.893986	0.895317	1.0969	0.96483	0.980112	0.889945	0.897096	0.943087	0.88407	1.0297	0.963771	1.04489	0.939341	1.39826	0.990747	0.786519	0.973912	1.03033	0.968568	1.00773	1.00215	1.04933	1.05443	1.02842	1.02482	0.942343	0.927115	0.87679	0.880148	0.886249	0.921399	0.863637	1.05458	0.815439	0.858676	0.842754	0.739272	0.831518	0.912496	0.733864	0.813338	0.91638
	1.02892	0.946311	1.13821	0.88977	1.01028	0.987685	1.01065	0.976534	0.883209	1.06951	1.00083	0.964983	0.858072	0.892151	0.960634	0.888006	1.10221	1.10158	1.01965	1.10136	1.15136	1.0379	0.998615	1.03744	1.01733	0.968106	0.992986	1.06147	1.07962	1.03567	0.956919	1.11198	0.96116	0.907137	0.955753	0.863193	0.941204	0.921518	0.887968	1.08315	0.761318	0.830893	0.833901	0.697843	0.809485	0.906632	0.780391	0.591847	0.935534
	1.01558	1.02576	1.12192	0.894081	1.00067	0.969825	1.21107	0.896857	0.866878	1.0742	0.95658	0.990104	0.876909	0.887453	0.929817	0.882674	1.16144	0.740468	1.00046	1.05685	1.21331	1.07062	0.921264	0.991105	1.02207	0.967104	0.985587	1.02245	1.05074	1.08216	0.997668	1.07779	0.891029	0.890538	0.963831	0.857296	0.908781	0.902741	0.883301	0.994692	0.759951	0.818962	0.889983	0.708092	0.794219	0.890904	0.722459	0.817644	0.900175
	1.0158	0.978424	1.05456	0.905079	0.964853	1.0052	0.902664	0.917335	0.883654	1.00658	0.999991	0.991225	0.93601	0.893375	0.964999	0.831796	1.1238	1.15813	0.926225	1.01113	1.00269	1.11696	0.934398	1.03519	1.04943	0.926041	1.03858	1.05209	1.04079	1.07986	1.00309	1.13057	0.897932	0.915142	0.971482	0.906047	0.905417	0.920719	0.905213	1.04269	0.758727	0.794504	0.889495	0.754845	0.764191	0.881037	0.617177	0.580708	0.931125
	0.99529	0.977178	1.13424	0.892415	0.972811	1.00729	0.953251	0.959082	0.886163	1.09252	1.00803	1.03244	0.886888	0.875663	0.943363	0.867299	1.23666	1.15433	1.04573	1.12437	1.07818	1.17487	1.00858	1.06041	1.05244	0.983295	1.02475	1.04905	1.05774	0.988512	0.994075	1.11302	0.916563	0.905701	0.974089	0.929773	0.889915	0.947123	0.920068	1.04638	0.776988	0.758904	0.807078	0.681602	0.870301	0.862235	0.775224	0.734599	0.925976
	0.997377	1.02615	1.01118	0.861429	0.945313	0.973711	0.858026	1.79694	0.879577	1.06201	0.959734	0.960167	0.83988	0.868972	0.939945	0.818094	1.2376	1.17622	0.672365	0.9791	0.993154	1.21081	0.958165	1.13479	1.02083	0.980965	1.01128	1.03858	1.02302	1.01768	0.961773	1.09178	0.912585	0.901111	0.932714	0.915723	0.908548	0.832823	0.883163	1.16822	0.747399	0.77451	0.876089	0.69691	0.793131	0.810326	0.678834	0.677877	0.940712
	0.955357	0.948421	0.958946	0.875464	0.961401	0.987173	0.870569	1.08599	0.881232	1.06455	0.977036	0.982967	0.833651	0.923539	0.951202	0.886311	1.41318	1.1879	0.846672	1.2091	1.15509	1.40216	1.08722	1.3504	1.01622	0.918746	0.992289	1.05964	1.05348	1.07241	0.975698	1.12185	0.928337	0.895696	0.864982	0.887661	0.891958	0.922644	0.873418	1.02493	0.815901	0.738654	0.839074	0.558654	0.772033	0.855901	0.680586	0.847283	0.935519
	0.96196	0.935482	0.98281	0.886046	0.935021	0.986388	0.840823	0.958747	0.893559	1.02719	0.97578	0.94403	0.858611	0.881056	0.943309	0.881993	0.927928	0.895064	0.942899	0.90306	0.908275	0.94083	0.77863	0.812864	1.0399	0.953775	1.04638	1.04402	1.03815	1.01903	0.986342	1.06682	0.903121	0.895715	0.89276	0.862259	0.908987	0.928603	0.852365	1.04065	0.74913	0.725704	0.853161	0.598133	0.769319	0.86013	0.638842	0.671992	0.944267
	0.967401	0.989881	1.00043	0.876214	0.984258	0.949906	0.839852	0.946537	0.870909	1.09694	0.963977	0.959237	0.841327	0.876615	0.942591	0.838808	1.04348	1.00643	0.980059	0.971011	1.18427	0.992178	0.884646	0.999289	1.03652	0.973349	1.01984	1.0511	1.02458	1.04611	0.956264	1.08295	0.855945	0.964489	0.925082	0.881619	0.893222	0.928633	0.858017	0.991057	0.773757	0.732603	0.841723	0.589167	0.78279	0.828103	0.683849	0.769496	0.893172
	0.94178	0.99375	1.03775	0.850549	0.995632	1.01374	0.738804	0.936442	0.899064	1.12851	1.00275	0.94607	0.845127	0.885245	0.936723	0.882686	0.966625	1.00424	0.87158	0.957757	1.04903	0.967986	0.934562	0.937727	1.04245	0.964134	1.0503	1.03633	1.07518	0.980817	0.983782	1.06832	0.89847	0.967408	0.89479	0.928877	0.898639	0.891631	0.895424	0.96422	0.727992	0.721569	0.849398	0.564772	0.741709	0.818534	0.639604	0.679449	0.912574
	0.996119	0.908081	1.01912	0.87175	0.997775	1.04052	0.896236	0.925098	0.896719	1.00391	0.960869	0.90958	0.857465	0.893618	0.952982	0.852626	0.975494	0.763099	0.966369	1.02981	1.11368	1.11132	0.916133	0.911777	1.0366	0.974251	1.01382	0.973786	1.02662	1.01591	0.971291	1.09536	0.893387	0.972924	0.924324	0.96114	0.917761	0.969042	0.901322	1.0535	0.750679	0.747115	0.840863	0.575743	0.781025	0.810045	0.695547	0.709122	0.923982
	1.01565	0.893006	0.998762	0.882885	0.921622	0.955572	0.869192	0.874543	0.891243	1.10597	0.91872	0.97641	0.852356	0.852854	0.928129	0.85669	1.04777	1.0837	0.905998	1.01594	0.996777	1.03005	0.999943	1.05809	1.02874	0.961817	1.00731	1.04141	1.01917	1.01204	0.975285	1.09849	0.929739	0.973185	0.923727	0.907841	0.903838	0.849696	0.892637	0.967257	0.756973	0.763051	0.797539	0.604528	0.732751	0.766413	0.64559	0.5502	0.910397
	1.0072	0.925073	1.07113	0.879503	0.977065	1.05626	0.84658	0.939646	0.848715	1.06906	0.969384	0.918863	0.883812	0.86976	0.943896	0.850971	1.05781	1.08902	1.06214	1.03607	1.10516	1.09815	0.960261	1.10523	1.01681	0.976905	1.00006	1.01724	1.03409	1.04198	1.00568	1.0771	0.940278	0.936511	0.877675	0.800455	0.905393	0.932334	0.878081	1.05454	0.768926	0.734717	0.845184	0.664453	0.74362	0.827128	0.757434	0.780083	0.880625
	1.0117	0.960212	0.998547	0.873616	0.926607	1.01676	0.730786	0.869419	0.859628	1.13342	0.907989	0.901846	0.801145	0.869467	0.947007	0.852154	1.02892	1.00786	0.959547	0.970143	1.12324	1.04474	0.883209	0.882052	1.0071	0.954018	0.99445	1.01906	1.03735	1.00924	1.02086	1.09259	0.894476	0.926233	0.876826	0.902713	0.932103	0.857722	0.870982	1.01517	0.774391	0.722694	0.893241	0.672094	0.748606	0.837486	0.646951	0.57315	0.913082
	1.00381	0.920748	1.17838	0.865025	0.994345	1.04182	0.870702	0.880091	0.878902	1.07085	0.996317	0.946193	0.846063	0.860802	0.952353	0.871295	1.03408	0.941425	1.01958	1.01935	1.23331	1.08295	0.949043	1.04628	1.03784	0.993669	1.00968	1.00788	1.0468	1.0484	0.995964	1.06115	0.903931	0.960195	0.865986	0.839289	0.907309	0.898929	0.842644	0.896246	0.75716	0.706328	0.781184	0.590075	0.701731	0.802124	0.793216	0.805671	0.878157
	0.974689	0.955278	1.03384	0.868183	0.973826	1.06488	0.795111	0.883498	0.872033	1.09456	0.969997	0.919914	0.83265	0.868096	0.932891	0.876681	1.08446	1.09595	1.09071	1.03075	1.10083	1.07904	0.920137	1.11815	1.03377	0.950679	0.977387	0.994045	1.04459	1.01099	0.9937	1.08177	0.869212	1.00849	0.903371	0.875423	0.92578	0.906858	0.893271	1.02954	0.732189	0.721065	0.858138	0.576009	0.69057	0.801778	0.655803	0.563565	0.881037
	0.996111	0.9466	1.05917	0.903129	0.976028	0.990738	0.928318	0.924132	0.887793	0.99732	0.933905	0.957024	0.833342	0.869532	0.934869	0.852273	1.18449	1.07754	0.834718	1.05145	1.01456	1.07917	0.926737	1.033	1.02618	0.926275	0.998727	1.01506	1.02968	1.0751	0.98284	1.05958	0.897924	0.951108	0.871822	0.87783	0.882205	0.936232	0.886196	1.04562	0.756429	0.752496	0.833336	0.541442	0.749403	0.81929	0.715927	0.873327	0.892236
	0.974343	1.00037	1.00095	0.906396	0.945653	1.02165	0.76788	0.924002	0.860582	1.02819	1.00819	0.952485	0.852124	0.851877	0.935532	0.867592	1.04802	1.09146	0.951127	1.04168	1.04002	1.09771	0.975468	1.11343	1.03685	0.951524	1.00088	1.06497	1.00487	1.01678	0.954248	1.04811	0.887546	0.919997	0.888098	0.814195	0.904452	0.841227	0.836509	0.929419	0.725807	0.711672	0.857185	0.610461	0.706468	0.805259	0.667858	0.663061	0.907126
	0.978032	0.981123	0.990437	0.874978	0.995735	0.952265	0.904268	0.898328	0.866025	1.08358	0.961095	0.938551	0.821757	0.898189	0.968576	0.870922	1.10153	1.04223	1.06692	1.06296	1.2508	1.02648	0.881902	1.10356	1.02729	0.94688	1.00028	1.01025	0.995932	1.03227	0.97333	1.05241	0.869106	0.896028	0.891036	0.793361	0.907115	0.933147	0.865575	1.08713	0.76494	0.721215	0.861729	0.563823	0.745409	0.819753	0.688913	1.02928	0.890396
	1.00887	0.94354	1.00268	0.8751	0.95914	1.01049	0.755583	0.954638	0.843852	1.0186	0.98378	0.915591	0.8266	0.828146	0.959667	0.833007	0.997894	1.12392	0.99973	1.00749	1.10564	0.999828	0.793614	1.10401	1.01653	1.00145	0.998732	1.03071	1.00992	0.993811	0.950695	1.04395	0.902743	0.888277	0.849571	0.81473	0.930372	0.849232	0.90853	0.97914	0.719908	0.738777	0.879258	0.565348	0.736521	0.768513	0.629129	0.617589	0.818314
	0.936664	0.931933	1.0013	0.863035	0.980297	1.01163	0.901224	0.933279	0.835427	1.03002	0.936244	0.949858	0.848189	0.86639	0.915229	0.844794	0.984375	1.09994	0.960228	0.986366	1.0781	1.00921	0.758108	1.03994	1.05947	0.977672	1.00123	1.00913	1.02005	1.02781	0.971824	1.05466	0.923285	0.993024	0.926268	0.828733	0.913499	0.917709	0.834295	0.980119	0.763356	0.672856	0.791917	0.569688	0.690901	0.790768	0.713068	0.876316	0.856942
	1.00657	0.921287	0.942186	0.892056	0.9704	0.953993	0.84064	0.932371	0.8769	1.00063	0.936517	0.95665	0.827122	0.86897	0.933353	0.835186	1.16019	1.17552	0.71611	1.08577	1.03627	1.19857	0.985494	1.11338	1.01855	0.983878	1.00796	0.958313	0.998926	1.0125	0.940662	1.05154	0.871706	0.951012	0.877244	0.805281	0.896261	0.845311	0.856273	0.985541	0.792975	0.744431	0.833734	0.571785	0.723091	0.808634	0.657853	0.619003	0.887966
	1.0364	0.93929	0.91509	0.866025	0.897163	1.0072	0.831228	1.01807	0.850862	1.01401	0.958943	0.953005	0.836455	0.882611	0.918291	0.839923	1.12459	1.08612	1.05997	1.06229	1.28171	1.08481	0.976201	1.11223	1.03882	0.974655	0.979876	1.0237	1.03539	0.995277	0.937617	1.14783	0.892861	0.884479	0.875963	0.811068	0.902507	0.842034	0.854073	0.932331	0.746652	0.701767	0.850925	0.617188	0.693034	0.82021	0.833381	0.836615	0.870613
	0.994237	0.885034	0.945216	0.891783	0.941298	0.983342	0.823651	0.842893	0.886272	1.08813	0.930547	0.966765	0.860977	0.915751	0.923685	0.87654	1.06911	1.08984	1.01623	1.03327	1.00941	1.03378	0.8912	1.05458	1.04151	0.962485	1.00621	1.0459	1.02727	0.984422	1.00141	1.07465	0.923889	0.926194	0.909336	0.882581	0.936611	0.866158	0.885705	0.964773	0.741809	0.745828	0.844166	0.598887	0.699317	0.796902	0.655448	0.738218	0.873985
	1.00844	1.01236	1.01393	0.88219	0.984745	0.929334	0.893924	0.928422	0.833373	1.03999	0.956725	0.913392	0.874893	0.880672	0.946403	0.874822	1.00845	1.09445	0.885484	0.941402	1.17911	1.08923	0.959347	1.12169	1.00968	0.922128	1.01047	1.0619	1.03495	1.0491	1.01964	1.05745	0.880474	0.894053	0.832711	0.916417	0.914277	0.928663	0.831992	0.996255	0.718021	0.730708	0.855549	0.568423	0.732561	0.798944	0.692066	0.740733	0.880708
	0.957066	0.942361	0.987808	0.851315	0.949177	0.976316	0.774631	0.89611	0.874948	0.963541	0.958967	0.916711	0.830834	0.893566	0.940942	0.904994	1.08277	1.09135	0.632033	0.861392	1.10539	1.13741	0.978773	0.942406	1.01639	0.979582	0.997779	1.02223	1.04812	0.990002	0.964052	1.05123	0.880992	0.859712	0.887029	0.85402	0.888746	0.86314	0.830205	1.08808	0.718134	0.724546	0.885812	0.620186	0.705199	0.791403	0.620444	0.597757	0.888778
	1.01627	0.935494	0.900469	0.862063	0.918294	0.984605	0.811353	0.922812	0.845078	0.955538	0.930337	0.917134	0.831515	0.86453	0.927208	0.858288	1.04577	0.98979	1.05555	1.00013	1.30264	1.02974	0.839743	1.07892	0.993846	0.891253	0.999231	1.02065	1.01736	1.0093	0.976441	0.998149	0.922809	0.875377	0.824544	0.878119	0.925924	0.936535	0.847264	1.03269	0.77063	0.732868	0.86504	0.618788	0.70238	0.817969	0.716787	0.74488	0.906773
	0.961379	0.968768	0.973008	0.874662	0.955239	0.976505	0.828599	0.903776	0.87316	0.896242	0.928957	0.885462	0.854084	0.874686	0.91668	0.820549	0.975422	1.1224	1.00299	0.920029	1.13925	1.07813	1.05637	1.02794	1.01778	0.967956	0.999795	1.00527	1.05767	1.02842	0.961566	0.99918	0.900768	0.869284	0.852208	0.85793	0.855454	0.83921	0.845801	1.06745	0.727429	0.704945	0.839517	0.526358	0.694311	0.814982	0.645506	0.660541	0.880239
	1.00957	0.941343	0.938554	0.83467	0.9115	0.949983	0.928692	0.964375	0.868027	1.01935	0.916206	0.960193	0.810559	0.857886	0.934873	0.848496	1.02963	1.12103	1.07242	0.980975	1.22829	1.03672	0.936291	1.12531	1.03348	0.959426	1.02141	1.04027	1.04881	1.05537	1.05286	1.08507	0.835582	0.915557	0.844579	0.815568	0.895014	0.904946	0.86149	1.02824	0.72334	0.708458	0.845356	0.5302	0.688466	0.801614	0.731902	0.700757	0.901147
	1.0046	1.06514	0.917784	0.876417	0.96525	0.971829	0.840796	0.947383	0.855038	0.981823	0.946087	0.894245	0.844536	0.869672	0.937404	0.845007	0.959548	1.03282	1.00584	0.928503	0.971285	0.991706	0.962697	0.990569	0.998526	0.950101	1.0333	0.932307	1.07438	0.977897	0.944587	1.03422	0.862705	0.962474	0.831894	0.831747	0.933921	0.835462	0.836759	1.06759	0.725815	0.704497	0.838542	0.525614	0.721299	0.768197	0.674304	0.598381	0.888933
	1.01086	0.95662	0.960155	0.869376	0.984267	0.988718	0.904238	0.98527	0.851665	0.96293	0.962464	0.892573	0.846676	0.854463	0.911692	0.834018	0.947051	0.950766	0.990057	0.957649	0.781952	0.99299	0.834222	1.18737	1.01107	0.938467	1.02066	1.05358	1.01942	1.00894	0.923211	1.03486	0.920902	1.05286	0.871141	0.829616	0.909929	0.915305	0.807114	0.987311	0.764435	0.682345	0.847976	0.583971	0.734912	0.785376	0.685426	0.763923	0.876347
	0.977686	0.984046	0.970343	0.857568	0.959233	0.933529	0.822695	0.987048	0.839469	0.924213	0.953588	0.901757	0.84004	0.845694	0.909256	0.817083	1.08376	1.10455	0.933635	0.975656	1.02863	1.07304	1.01266	1.05099	0.980715	0.952359	1.00693	0.969649	1.04429	1.06127	1.01661	1.15471	0.923555	0.954227	0.889959	0.755208	0.954707	0.874447	0.790554	0.973435	0.701492	0.702968	0.821928	0.541789	0.677986	0.768295	0.63539	0.613118	0.867535
	0.972503	0.979275	1.07991	0.862352	0.954395	0.976421	0.847194	0.88999	0.846961	0.919125	0.893843	0.906478	0.837698	0.863987	0.894218	0.808597	1.27479	1.08743	1.08469	1.14596	1.14235	1.16147	0.947837	0.998996	1.03184	0.951239	1.00281	1.05131	1.00311	1.05724	1.02566	1.04264	0.921181	0.869063	0.85544	0.82741	0.869629	0.88987	0.815206	1.02092	0.710993	0.698762	0.863309	0.534776	0.71105	0.805346	0.681332	0.913485	0.897668
	0.96915	0.997833	0.992911	0.86303	0.989282	0.988488	0.914129	1.01098	0.861563	0.920023	0.921608	0.924747	0.824095	0.850193	0.914849	0.861959	0.975028	1.12757	0.960641	0.937775	1.13239	1.04696	0.850936	1.08751	1.02211	0.936928	1.00036	0.935289	1.04307	0.983792	1.02465	1.08101	0.890019	0.924926	0.897167	0.771866	0.900529	0.907638	0.79632	0.97934	0.725803	0.698729	0.850938	0.548895	0.711606	0.830385	0.681667	0.783417	0.881078
	0.960103	0.894439	0.990421	0.826593	0.971886	0.941344	0.852247	0.963361	0.861648	0.930159	0.945386	0.947669	0.839551	0.864425	0.912391	0.850634	1.0668	1.04778	1.12591	1.03049	1.09632	1.07452	0.876608	1.05169	0.993064	0.922731	1.00473	0.995099	1.02371	1.0272	1.05809	1.04478	0.917754	0.92984	0.852495	0.839964	0.913325	0.914988	0.804864	1.00447	0.764671	0.725702	0.808405	0.550922	0.700924	0.802545	0.773474	0.809734	0.82601
	0.928556	0.947279	0.922472	0.847454	0.907485	1.00353	0.837721	0.981562	0.836979	0.949448	0.930038	0.946417	0.814493	0.899248	0.920401	0.852109	1.07501	1.1876	0.913646	0.975878	1.12321	1.07398	0.938858	0.99637	1.01755	0.949091	1.00005	0.96121	1.04203	0.985035	0.992532	1.0758	0.878859	0.887531	0.838621	0.79572	0.858544	0.839942	0.843545	1.01793	0.723769	0.70931	0.860061	0.585645	0.727467	0.821403	0.696742	0.735701	0.824221
	0.953698	0.99724	0.980735	0.867012	0.968136	0.954163	0.958289	1.03306	0.83388	0.950019	0.968964	0.864514	0.811283	0.896523	0.900395	0.857359	1.06088	1.07109	1.00971	1.07397	1.0568	1.08743	0.984335	1.06248	1.01105	0.929388	0.991978	0.989387	1.03154	1.00656	0.956314	1.0035	0.892785	0.897456	0.841267	0.766552	0.867732	0.876347	0.81485	1.02546	0.69871	0.731083	0.852507	0.629689	0.753535	0.810784	0.748619	0.787248	0.811024
	0.952399	1.02036	1.04278	0.830555	0.947092	0.962872	0.902476	0.944887	0.850143	0.955502	0.942274	0.870193	0.829419	0.873604	0.917685	0.876376	1.01216	1.05158	0.942746	0.939546	0.902423	1.02653	0.89352	0.980057	1.02403	0.955765	0.996198	1.04374	1.0225	1.02663	0.9626	1.01357	0.881192	0.910345	0.84352	0.793183	0.833442	0.842168	0.803634	1.0013	0.700644	0.709378	0.88196	0.558946	0.685136	0.799939	0.704116	0.745937	0.872024
	0.973855	1.03877	1.01331	0.836031	0.930184	0.976012	1.42367	0.921059	0.797524	0.937045	0.913802	0.895671	0.836006	0.850523	0.898521	0.802212	0.986768	1.01092	0.975878	0.898586	1.22523	0.950182	0.841696	1.05415	1.01659	0.925663	0.975156	0.962045	0.972677	0.978403	1.00574	1.01489	0.844944	0.936984	0.889162	0.79227	0.911825	0.911402	0.762033	1.05671	0.71386	0.716565	0.843286	0.60006	0.685256	0.799841	0.726159	0.799079	0.828832
	0.982886	0.92386	0.925367	0.835166	0.933847	0.909749	0.973597	0.965136	0.82085	0.907675	0.924197	0.921547	0.827449	0.842099	0.927841	0.824806	0.949066	1.0711	0.929104	0.908036	0.973752	1.00834	0.91727	0.94074	0.996907	0.90744	0.985781	0.988918	0.998491	0.966179	1.01243	1.01874	0.889503	0.89888	0.871729	0.821511	0.878113	0.858828	0.841963	1.08211	0.726794	0.700814	0.792637	0.569272	0.686805	0.800659	0.659288	0.765629	0.849836
	0.962665	1.00712	1.03021	0.86167	1.00733	0.988392	1.65328	0.961627	0.817547	0.908187	0.941858	0.935641	0.809289	0.859598	0.907534	0.852179	1.02276	0.984003	0.947249	0.987324	1.24941	1.01012	0.813035	1.03519	0.991803	0.881134	0.993155	1.01391	0.984621	1.0131	1.02814	1.05251	0.841616	0.81104	0.835388	0.826646	0.862742	0.878914	0.834254	1.00082	0.758991	0.703015	0.813599	0.515384	0.705279	0.775696	0.739989	0.819525	0.870364
	0.970666	0.921121	0.967501	0.868089	0.946171	0.942282	1.15706	0.983581	0.818161	0.884031	0.913395	0.947909	0.80026	0.846614	0.907541	0.838903	1.14256	1.13216	0.989899	1.041	0.940823	1.12267	0.876454	1.0259	1.01841	0.957656	1.01544	0.981275	0.999491	0.968467	0.984411	1.04756	0.915602	0.817032	0.808058	0.798803	0.905903	0.931292	0.806292	0.927752	0.696432	0.752873	0.774028	0.590366	0.710183	0.806029	0.852005	0.768868	0.82979
	0.966077	0.932414	0.941978	0.879462	0.946774	0.947037	1.624	0.959339	0.799956	0.923302	0.911524	0.886027	0.798141	0.840057	0.919079	0.913518	1.06341	1.15131	0.887099	0.973929	1.14099	1.11206	0.90831	1.01632	1.00154	0.951392	1.00748	1.02742	1.01397	0.977656	0.908589	1.01238	0.862137	0.809979	0.90533	0.803322	0.856527	0.842478	0.833443	0.971143	0.726617	0.714965	0.80615	0.596328	0.720826	0.834608	0.733908	0.783141	0.842744
	1.02533	0.940903	0.949117	0.859896	0.925303	0.976828	1.04297	0.960123	0.819218	0.947172	0.938739	0.88675	0.809047	0.856651	0.904832	0.859902	1.07043	1.09855	1.07684	1.06181	0.975987	1.09169	0.928029	1.09549	0.972208	0.941476	0.994803	1.0479	1.00465	0.949645	0.958247	1.03398	0.841751	0.903862	0.83711	0.840344	0.882908	0.8596	0.830721	1.01389	0.728605	0.701647	0.779964	0.589191	0.766247	0.803922	0.687463	0.64583	0.866848
	1.00195	0.965931	0.865794	0.856988	0.943062	0.965056	1.33794	0.959192	0.841653	0.945148	0.936611	0.880081	0.839567	0.904676	0.9025	0.858659	0.821424	0.852907	0.979617	0.948136	1.03069	1.02407	0.904779	0.850685	0.960124	0.939509	0.945608	1.00537	1.00143	0.976137	1.04391	1.03592	0.893002	0.869611	0.885443	0.791975	0.900701	0.942496	0.829759	1.03658	0.738397	0.688553	0.761081	0.582951	0.766582	0.809823	0.73153	0.771807	0.860912
	0.983072	0.985256	0.97974	0.87477	0.980091	1.01721	1.26752	0.967265	0.812912	0.930253	0.928868	0.909625	0.77616	0.892868	0.879374	0.883395	1.02929	1.16985	0.885698	1.04438	1.11671	1.0548	0.967555	1.05617	0.998436	0.925347	0.986565	0.966573	1.01304	0.98566	0.963278	1.07615	0.845012	0.866017	0.868132	0.787644	0.89496	0.844203	0.785297	1.07327	0.698147	0.716477	0.80836	0.579479	0.711309	0.812391	0.666902	0.805146	0.868757
	0.952008	0.972787	0.946774	0.862092	0.972057	0.956238	1.34073	0.967227	0.81413	0.938436	0.917191	0.899417	0.802762	0.899945	0.922674	0.877211	1.09852	1.04712	1.00662	1.0043	1.41056	1.0488	0.913252	1.07638	1.02164	0.94805	0.981897	1.04154	1.01163	0.968676	0.960933	1.04842	0.833068	0.834541	0.774608	0.787907	0.912441	0.812347	0.826305	0.974242	0.741417	0.679328	0.805455	0.554855	0.712695	0.799149	0.736675	0.857271	0.879417
	1.00228	0.914581	0.935356	0.870038	0.946845	1.02529	1.00724	0.932284	0.857555	0.974362	0.948948	0.958769	0.813623	0.863802	0.880972	0.822022	1.05472	1.05715	0.986698	0.985111	1.20003	1.03263	0.829769	1.01361	0.993406	0.931254	0.979044	0.976784	0.99264	1.01343	0.964744	1.01534	0.855262	0.999975	0.844172	0.867908	0.924113	0.881614	0.821875	0.955325	0.729244	0.712779	0.844787	0.555034	0.720037	0.764778	0.668769	0.648593	0.874027
	0.954958	0.978533	0.975702	0.839887	0.89047	0.967664	1.00169	0.981326	0.886173	0.976828	0.929316	0.900675	0.821561	0.864801	0.902931	0.871488	1.06189	0.818495	0.963178	0.90284	1.30987	1.00608	0.728067	0.851185	1.0053	0.920295	0.971746	0.950175	1.00292	0.944669	0.963597	1.0101	0.864932	0.923385	0.832805	0.802671	0.911941	0.878225	0.778108	0.915645	0.743336	0.716415	0.837813	0.608832	0.709249	0.80399	0.700462	0.762604	0.875966
	1.00365	0.851722	0.970538	0.863258	0.90411	0.991363	0.900552	0.966918	0.824548	0.950018	0.960277	0.920665	0.846369	0.831244	0.890479	0.846068	1.10426	1.13115	0.608827	1.01112	1.03044	1.20836	0.965113	1.05659	0.988509	0.965529	0.987865	0.943822	0.996267	0.999876	0.890526	1.0248	0.897398	0.846626	0.844557	0.806794	0.881638	0.817831	0.779195	1.01991	0.722726	0.716876	0.817143	0.547058	0.740457	0.784247	0.660436	0.609644	0.84038
	0.978026	0.927368	0.870374	0.881373	0.927771	1.00004	0.913071	0.987462	0.858413	0.982897	0.89968	0.947269	0.820002	0.858194	0.936664	0.811021	1.09967	1.1322	1.08286	1.02873	1.36566	1.06621	0.900607	1.15335	0.983554	0.916779	0.960722	1.02694	0.957162	0.967811	0.914681	1.00489	0.874965	0.88209	0.858034	0.838081	0.894626	0.860546	0.826558	0.967158	0.715038	0.700261	0.825136	0.653354	0.716341	0.829333	0.755033	0.768918	0.854913
	1.02228	0.919462	0.85549	0.823647	0.981749	0.921849	0.804942	0.887258	0.84998	0.913201	0.929201	0.95014	0.809297	0.876294	0.916337	0.835716	1.12349	1.15039	1.06273	0.976488	1.30052	1.06075	0.865288	1.04781	0.989159	0.931005	0.962872	0.96908	0.986989	0.972865	0.952219	1.00111	0.859977	0.935208	0.826283	0.8389	0.846528	0.829808	0.825575	1.01071	0.741529	0.685907	0.810056	0.571539	0.689314	0.804396	0.679142	0.7786	0.84855
	0.995004	0.934986	0.917116	0.872417	0.951787	0.980261	0.875677	0.989529	0.855214	0.935078	0.927592	0.930519	0.82675	0.817718	0.947386	0.861886	0.96082	0.792444	0.880294	0.826236	0.863934	0.962617	0.728875	1.01764	1.02492	0.90201	0.920498	0.989081	0.964612	0.94827	0.963317	1.01258	0.846266	0.80508	0.834059	0.834571	0.837257	0.841214	0.8451	1.01421	0.725695	0.660739	0.8313	0.616818	0.71656	0.792209	0.709177	0.851349	0.81471
	0.990538	0.905812	0.960687	0.858486	0.932565	0.944091	0.890413	0.986846	0.828674	0.931009	0.911588	0.856826	0.843486	0.869514	0.896231	0.813045	1.07032	1.12876	0.935888	1.04234	1.08045	1.0824	1.10335	1.11273	0.975754	0.938309	0.946288	1.01745	0.982777	0.920563	0.948521	1.00359	0.913511	0.89478	0.867756	0.779083	0.862115	0.813866	0.803365	0.963796	0.728262	0.681765	0.823129	0.543349	0.683327	0.799194	0.72258	0.737681	0.854316
	1.04693	0.999331	0.952265	0.833039	0.961794	0.974113	0.930018	0.91418	0.810891	0.973827	0.904066	0.876993	0.824602	0.866568	0.912302	0.818156	1.05642	1.15714	0.921464	1.01443	1.06858	1.07471	0.960845	1.03117	0.984016	0.929901	0.99505	0.989451	0.982313	0.973939	0.933053	1.04491	0.866233	0.894687	0.812467	0.78426	0.836636	0.79123	0.779151	0.986543	0.751198	0.687327	0.811878	0.585103	0.67491	0.834177	0.717557	0.871337	0.866794
	0.95878	0.929475	0.951787	0.857306	0.893755	0.899225	0.8197	0.978869	0.835033	0.983309	0.862993	0.87286	0.793237	0.814999	0.909473	0.845356	1.0845	0.964102	0.896954	0.959467	0.945289	1.01744	0.7525	0.858823	0.99257	0.900314	0.971825	0.985822	1.00228	0.954025	0.98241	1.06383	0.862848	0.909967	0.804998	0.800266	0.862598	0.874265	0.781939	0.959003	0.74963	0.688853	0.825858	0.558153	0.677832	0.785362	0.680085	0.766021	0.855863
	0.945752	0.95602	0.914219	0.854696	0.936371	0.987864	0.909522	0.992253	0.832082	0.902826	0.898418	0.883191	0.79776	0.793457	0.895996	0.7774	1.10581	1.1187	0.985515	1.14126	1.1892	1.15541	0.992067	1.0943	0.973799	0.902161	0.964892	0.947072	0.955885	0.994182	0.908413	0.960165	0.829162	0.910316	0.850326	0.823345	0.864764	0.823464	0.766427	0.949921	0.700893	0.700855	0.829632	0.5791	0.695889	0.807051	0.732964	0.784855	0.860431
	1.04895	0.866699	0.914873	0.838954	0.914392	0.981928	0.796433	1.02314	0.826605	0.955518	0.911087	0.872826	0.81321	0.824771	0.903476	0.837194	1.02877	1.07525	0.997518	1.04212	1.07803	1.04824	0.919867	1.04493	0.99813	0.895952	0.970136	0.928237	0.989269	0.957666	0.908954	1.00673	0.839944	0.841363	0.784888	0.792127	0.887272	0.784851	0.788799	0.981501	0.673222	0.702953	0.789282	0.597884	0.716977	0.833271	0.667405	0.666378	0.858153
	0.994752	0.967782	0.937301	0.86221	0.931441	0.962365	0.938375	0.988273	0.823018	0.936136	0.929295	0.855483	0.808994	0.834447	0.892418	0.834162	1.00106	1.04283	0.965131	0.914893	1.06801	0.955432	0.783057	0.946961	0.968701	0.894607	0.945658	0.97812	0.980244	0.938254	0.94418	1.03023	0.852553	0.842227	0.816114	0.821873	0.891702	0.73927	0.778781	0.951992	0.741278	0.701728	0.77145	0.607018	0.705595	0.815089	0.723754	0.726617	0.84766
	0.994499	0.888614	0.993009	0.858679	0.957441	0.926008	0.849221	0.963642	0.85404	0.946823	0.913349	0.897867	0.78127	0.814506	0.900859	0.850737	1.1101	1.11832	0.910395	1.05297	1.03897	1.09262	1.03765	1.00763	0.997973	0.952524	0.952323	0.954331	0.980666	0.947195	0.921952	0.977583	0.906151	0.86412	0.785316	0.761991	0.848312	0.841727	0.78087	0.963442	0.752459	0.729466	0.790898	0.610394	0.680935	0.821286	0.697053	0.582294	0.8596
	0.963779	0.922712	0.943092	0.84435	0.938932	0.927189	0.905258	0.998156	0.810812	0.967613	0.918786	0.871475	0.823085	0.856296	0.89154	0.838905	1.16434	1.09549	0.888887	1.05582	1.03624	1.16273	0.996679	1.04865	0.971763	0.916399	0.921642	0.959025	0.997588	0.958941	0.954965	1.00961	0.84202	0.826411	0.803029	0.761236	0.882952	0.869683	0.772172	0.976319	0.711247	0.690879	0.834395	0.577015	0.663736	0.760301	0.759412	0.756395	0.854677
	1.01295	1.06156	0.933746	0.848175	0.923391	0.988632	0.828865	0.979988	0.796724	0.971215	0.956514	0.837796	0.803608	0.78514	0.908443	0.803693	1.14629	0.996888	0.955662	0.959498	1.11771	0.946935	0.729241	1.08918	1.00997	0.885358	0.993954	0.922689	0.996706	0.926741	0.929948	1.01936	0.844487	0.823134	0.806479	0.855909	0.883282	0.800488	0.794045	1.00622	0.714897	0.695307	0.794191	0.576277	0.725174	0.805853	0.699486	0.719472	0.865775
	1.01315	0.898435	0.980249	0.825394	0.957784	0.963933	0.945382	1.02727	0.793649	1.01051	0.931633	0.819617	0.795747	0.808973	0.924491	0.800175	1.10584	0.99635	0.922718	1.16557	1.22822	1.10188	0.892161	1.05704	1.00127	0.900688	0.956673	0.992332	0.97618	0.960852	0.939882	0.981174	0.839927	0.852781	0.865651	0.788677	0.891502	0.749116	0.832741	0.9499	0.724137	0.67927	0.799967	0.585836	0.726343	0.799507	0.752941	0.732585	0.804678
	0.980538	0.994439	1.01937	0.838478	0.921714	0.957605	0.756988	0.968069	0.806744	0.930503	0.954311	0.832177	0.776724	0.82959	0.919119	0.803796	1.42609	1.1657	1.07057	1.20238	1.19526	1.15596	0.973189	1.2009	1.00626	0.921583	0.943316	0.975708	0.952494	0.98415	0.913614	1.01363	0.886402	0.744252	0.79508	0.77834	0.840833	0.807598	0.832559	1.00157	0.740733	0.659004	0.777962	0.594466	0.733539	0.812314	0.681237	0.726315	0.844006
	1.05202	0.966319	1.04251	0.851877	0.882975	0.975173	0.812482	1.01533	0.840968	0.970594	0.899459	0.854743	0.811486	0.8409	0.907144	0.850594	1.12199	1.14143	0.851069	1.02312	0.979797	1.04536	0.997664	1.01825	0.982207	0.917475	0.975595	0.989995	0.99951	0.946609	0.899498	1.00515	0.849487	0.764903	0.863596	0.835269	0.813057	0.868777	0.776773	0.988837	0.738014	0.684816	0.781377	0.567358	0.723901	0.859473	0.733974	0.877107	0.820544
	1.02076	0.925419	0.857578	0.831914	0.947877	1.00854	0.869324	1.01792	0.813653	1.03351	0.943072	0.818926	0.795031	0.815523	0.892279	0.809768	1.09466	1.1913	0.377902	0.730961	1.22159	0.983134	0.926679	1.02873	0.989706	0.894171	0.966523	0.90224	0.977925	0.905692	0.903547	0.998214	0.845732	0.814709	0.827743	0.796822	0.827004	0.892241	0.813883	1.0365	0.707007	0.668698	0.794594	0.596143	0.732193	0.797966	0.704337	0.749619	0.824541
	0.982756	0.957958	0.955531	0.869895	0.95698	0.986791	0.891043	1.01122	0.824509	1.0455	0.953091	0.83754	0.828075	0.816761	0.908663	0.831055	1.11625	1.07261	0.988029	1.0542	1.22443	1.02212	0.890053	1.09321	0.985107	0.94836	0.978655	0.981398	0.977111	0.972424	0.969771	0.963925	0.898271	0.759146	0.829573	0.782778	0.83811	0.810997	0.782718	0.95772	0.727789	0.71849	0.786192	0.623345	0.709821	0.812899	0.794099	0.86714	0.86215
	0.985938	1.02776	0.916998	0.854735	0.924299	1.01688	0.816512	0.934037	0.808437	0.962092	0.895723	0.832209	0.790996	0.84663	0.899093	0.834142	0.987517	0.980833	0.879563	0.986665	0.89771	0.969183	0.872727	0.960342	0.995789	0.956087	0.964226	1.00681	0.95899	0.96556	0.960456	0.998722	0.801754	0.838452	0.888917	0.818213	0.817066	0.789773	0.768575	0.998141	0.727809	0.68866	0.800483	0.628125	0.712945	0.812194	0.752144	0.720913	0.826603
	0.969943	0.916554	0.897276	0.85124	0.929247	0.982356	0.99705	0.954444	0.798174	1.03743	0.908429	0.838814	0.848656	0.809633	0.900376	0.84882									0.992565	0.928219	1.00074	0.971964	0.941874	0.978115	0.903978	0.971803	0.809227	0.819132	0.826344	0.825351	0.854029	0.892597	0.760267	0.927237	0.738615	0.695199	0.779038	0.617538	0.708806	0.794172	0.75442	0.783909	0.865143
	1.0198	0.93391	0.890678	0.842755	0.884306	0.97648	0.852009	0.947665	0.796153	1.02479	0.93228	0.868418	0.80088	0.823444	0.880381	0.810891									0.959391	0.914682	0.994038	0.949958	0.998451	0.980044	0.911505	1.03375	0.897666	0.877754	0.84422	0.825823	0.831401	0.794667	0.769279	1.07725	0.699197	0.69852	0.775005	0.619359	0.716283	0.791068	0.716205	0.795834	0.887553
	1.02325	0.955006	0.920083	0.85582	0.927013	0.889291	0.877717	0.96045	0.815576	0.952488	0.927364	0.849593	0.832566	0.803013	0.896286	0.796212									0.963002	0.901546	0.995103	0.982951	0.989286	0.97015	0.957033	0.996178	0.837003	0.834087	0.836993	0.816266	0.844532	0.860202	0.801425	1.01574	0.766725	0.722908	0.802007	0.701974	0.730852	0.811163	0.772975	0.808986	0.842289
	0.987289	0.940619	0.825792	0.852387	0.934281	0.913036	0.734791	0.967964	0.833159	0.981776	0.909855	0.847151	0.810688	0.805405	0.919163	0.779264									0.974377	0.871369	0.973955	0.937815	0.993315	0.969752	0.909964	0.982167	0.843536	0.835592	0.85677	0.798411	0.83747	0.831405	0.756471	1.0075	0.836633	0.746161	0.792833	0.663405	0.769143	0.829114	0.714499	0.789892	0.875459
	0.996617	0.976939	0.912163	0.837553	0.957553	0.944414	0.936977	0.928738	0.818103	1.02582	0.90338	0.858141	0.82314	0.819579	0.865571	0.798266									0.989986	0.889088	0.947412	0.990502	0.977341	0.982181	0.943252	1.01337	0.888706	0.873309	0.826987	0.767846	0.810352	0.859397	0.751204	0.989818	0.723561	0.691801	0.774265	0.605594	0.739011	0.821731	0.757719	0.744035	0.800744
	0.975101	0.878895	0.86348	0.840896	0.915354	0.955999	0.848864	1.00455	0.793686	0.986221	0.929204	0.856408	0.80982	0.81523	0.928736	0.776596									1.0148	0.902403	0.960748	0.935029	0.968258	0.989221	0.90743	1.05706	0.863382	0.861209	0.876589	0.810312	0.828961	0.780796	0.793889	1.09451	0.718232	0.667514	0.749133	0.604136	0.721465	0.781207	0.709733	0.766602	0.865861
	0.970505	0.867591	0.844882	0.84321	0.934658	0.933749	0.85741	0.919549	0.788469	0.971226	0.928693	0.849772	0.787447	0.817062	0.913826	0.813463									1.01246	0.91667	0.975849	0.991992	0.968379	0.967573	0.918535	0.990437	0.84124	0.916875	0.809737	0.76666	0.860799	0.845053	0.7686	0.991632	0.718577	0.692376	0.795589	0.575369	0.717669	0.802502	0.721328	0.788956	0.815446
	0.994515	0.923952	0.903018	0.860641	0.941026	1.07862	0.869549	0.989846	0.792104	1.0021	0.916159	0.841319	0.793213	0.831114	0.894562	0.822649									1.0002	0.887043	0.976537	0.952299	0.959673	0.939167	0.960621	0.978686	0.802905	0.877966	0.810487	0.76684	0.832151	0.826942	0.791396	1.0728	0.739309	0.71955	0.753886	0.605559	0.714375	0.787783	0.742818	0.737063	0.85505
	0.971901	0.945968	0.883286	0.829937	0.93644	0.90902	0.847693	0.986462	0.796123	0.988637	0.914607	0.857974	0.812666	0.825745	0.882412	0.78821									0.967888	0.913583	0.975501	0.914752	0.961436	0.980716	0.946275	1.00178	0.842917	0.792323	0.81645	0.788404	0.839988	0.82823	0.76449	1.03292	0.764544	0.705448	0.765844	0.662059	0.730382	0.800482	0.738751	0.814113	0.84527
	0.967549	0.933825	0.87555	0.84031	0.887645	0.957108	0.76198	1.02953	0.82061	0.987156	0.951402	0.850036	0.812948	0.800171	0.87999	0.823242									0.949011	0.902163	0.942529	1.03494	0.977444	0.918711	0.895549	1.0186	0.853757	0.753438	0.879352	0.799635	0.860378	0.800233	0.716887	0.987186	0.759929	0.688651	0.775361	0.593736	0.706962	0.7933	0.739164	0.754847	0.815285
	0.996518	0.959735	0.88427	0.869167	0.914076	0.922166	0.916991	1.03243	0.799217	0.976657	0.928839	0.777506	0.808984	0.816481	0.902692	0.82408									0.976227	0.90037	0.950777	0.958112	0.986547	0.919226	0.928018	1.0231	0.825097	0.821224	0.881417	0.858226	0.851058	0.81938	0.786956	0.919744	0.732654	0.695095	0.782764	0.621478	0.729922	0.775575	0.739048	0.750971	0.868411
	0.970911	0.953114	0.979741	0.844776	0.934364	0.956764	1.01426	0.947791	0.830749	1.02176	0.964163	0.852391	0.780122	0.806235	0.898367	0.796301									0.980626	0.913894	0.947982	0.976133	0.979758	0.968381	0.977263	1.01865	0.825536	0.765804	0.799378	0.776574	0.829413	0.891183	0.815462	1.01934	0.718651	0.68115	0.757214	0.603577	0.722332	0.812648	0.719166	0.763157	0.842
	0.977819	1.03275	0.955419	0.83423	0.946356	0.981071	0.924502	0.945719	0.814143	0.962275	0.949734	0.797126	0.781072	0.808527	0.87101	0.836424									0.985748	0.922244	0.974916	0.961512	0.961984	0.945626	0.89122	0.996448	0.848902	0.750089	0.801882	0.787017	0.811579	0.743854	0.787604	0.91179	0.798638	0.752921	0.819953	0.632937	0.758145	0.842885	0.798766	0.790436	0.810037
	0.958499	0.946747	0.860661	0.846661	0.938371	0.917053	0.936606	0.992799	0.803978	0.974218	0.907113	0.784885	0.768576	0.797112	0.88842	0.784462									0.985457	0.910105	0.957806	0.923371	0.97662	0.94519	0.872421	1.02246	0.780941	0.783428	0.820086	0.758663	0.842489	0.878065	0.791555	0.90982	0.752747	0.731934	0.797894	0.597065	0.703467	0.806881	0.746176	0.765638	0.811719
	0.963555	0.932037	0.958964	0.868746	0.937928	1.01237	1.21563	0.999907	0.808283	0.979194	0.931306	0.790785	0.77847	0.789671	0.87176	0.742039									0.986779	0.877669	0.961322	0.938284	0.967776	0.957236	0.92928	1.05252	0.842704	0.909016	0.774722	0.788236	0.83686	0.82567	0.789745	0.913445	0.752645	0.72321	0.79327	0.577853	0.650735	0.832593	0.764867	0.775503	0.839595
	0.97824	0.934922	0.851528	0.83953	0.902545	0.952388	0.994885	1.01487	0.778721	0.924713	0.864177	0.743323	0.781555	0.790437	0.909832	0.778168									0.984174	0.910683	0.956723	0.955773	0.985004	0.964003	0.872997	1.00541	0.808917	0.781696	0.81702	0.783065	0.882349	0.843517	0.804602	0.948803	0.827169	0.754059	0.784903	0.61082	0.748611	0.853082	0.777421	0.97675	0.831889
	0.953277	0.990131	0.949122	0.8693	0.928698	0.961834	2.37969	0.994793	0.760919	0.953732	0.888548	0.743154	0.791054	0.761346	0.899887	0.821509									0.987176	0.957055	0.965072	0.96541	0.954138	0.969778	0.958201	1.04741	0.843806	0.855676	0.816154	0.771435	0.791931	0.79261	0.773516	0.912008	0.744665	0.708884	0.833816	0.590039	0.701522	0.852218	0.771405	0.738592	0.80283
	0.979344	0.860358	0.955902	0.874068	0.916414	0.989433	1.54557	1.0691	0.782334	0.828806	0.886831	0.769326	0.726961	0.769667	0.856997	0.820173									0.986647	0.899527	0.930849	0.951262	0.970578	0.973589	0.921218	0.987601	0.824078	0.85191	0.804056	0.771272	0.86301	0.824941	0.820418	0.941063	0.752525	0.707213	0.806496	0.586545	0.71162	0.785078	0.730614	0.809065	0.806524
	0.972409	1.03521	0.910049	0.855323	0.918994	0.899992	1.95332	0.997614	0.759685	0.877497	0.90133	0.747514	0.790248	0.776804	0.884909	0.821592									0.987269	0.892828	0.928385	0.889073	0.964282	0.967217	0.923684	0.996824	0.868284	0.828505	0.820917	0.865841	0.826202	0.841933	0.803845	0.967182	0.699473	0.673753	0.737878	0.641499	0.717236	0.778947	0.765305	0.865183	0.791733
	0.934638	0.958326	0.880677	0.863175	0.934634	0.972826	1.36006	0.986675	0.740075	0.830856	0.889423	0.803308	0.784084	0.753655	0.924941	0.85973									0.951054	0.8553	0.9426	0.952449	0.937951	0.953842	0.904127	0.989233	0.848968	0.801901	0.874425	0.795897	0.871482	0.735897	0.767996	0.992023	0.743048	0.663632	0.738595	0.600559	0.695771	0.771707	0.717642	0.814157	0.788002
	0.950702	1.06289	0.969189	0.856858	0.931771	0.920448	1.6261	0.98438	0.785028	0.816357	0.91407	0.804093	0.752745	0.740971	0.901299	0.763952									0.949329	0.884022	0.963301	0.923226	0.955653	0.929305	0.975137	0.990182	0.845482	0.878123	0.843225	0.826538	0.815291	0.826337	0.799897	0.958715	0.746992	0.678328	0.796078	0.566103	0.724683	0.785564	0.760193	0.880516	0.817973
	0.97692	0.917574	0.890349	0.860336	0.889849	0.956104	1.32479	0.967038	0.778511	0.880715	0.900522	0.750644	0.744922	0.768418	0.894809	0.766541									0.972728	0.875392	0.97834	0.975811	0.982825	0.938778	0.892996	0.992609	0.827878	0.807651	0.810168	0.767105	0.83516	0.82205	0.734634	0.963243	0.826605	0.733658	0.80485	0.688153	0.784506	0.868778	0.759784	0.78738	0.839912
	0.959136	0.915168	0.951333	0.85977	0.954521	0.914232	1.31433	0.991046	0.772309	0.796493	0.894539	0.810487	0.669668	0.776534	0.890085	0.843767									0.997518	0.875183	0.9405	0.933466	0.932545	0.951604	0.902206	0.932715	0.81747	0.784609	0.808205	0.77446	0.866384	0.803267	0.775294	1.07844	0.847093	0.759858	0.819232	0.706074	0.764857	0.860668	0.783746	0.782687	0.779833
	0.975302	0.930643	0.93436	0.827681	0.923223	0.958939	1.02359	0.902504	0.77995	0.895818	0.914108	0.836479	0.67719	0.721338	0.899261	0.736885									0.959653	0.864155	0.938296	0.897192	0.938342	0.945716	0.877045	1.04652	0.840451	0.743364	0.799941	0.779422	0.854032	0.807991	0.785147	0.927876	0.804031	0.734352	0.779832	0.597454	0.775522	0.871574	0.738652	0.870566	0.79092
	0.964737	0.863047	0.985579	0.856979	0.902626	0.978183	0.999234	0.943575	0.782266	0.871475	0.877974	0.828789	0.720072	0.768069	0.902055	0.766599									0.993226	0.899921	0.920277	0.982361	0.930782	0.951726	0.924528	0.970739	0.857416	0.868596	0.780805	0.850872	0.807252	0.839476	0.780782	0.962117	0.710727	0.691359	0.749834	0.553983	0.715524	0.845421	0.721107	0.782197	0.808836
	1.00028	0.946147	0.909589	0.847051	0.881071	0.930298	1.02117	0.958514	0.790586	0.832171	0.888263	0.828536	0.670957	0.738976	0.90808	0.733161									0.979064	0.894556	0.937841	0.931265	0.981845	0.949554	0.942339	0.987271	0.821227	0.792952	0.827827	0.82321	0.821819	0.805952	0.857039	0.981032	0.73262	0.685941	0.756079	0.581596	0.693533	0.849254	0.723035	0.702518	0.855339
	0.981923	0.901197	0.996829	0.850595	0.8734	0.906209	1.08041	1.04828	0.783736	0.883778	0.882344	0.819814	0.66156	0.737363	0.910264	0.79605									0.983587	0.869385	0.941069	0.936306	0.944072	0.979464	0.975941	0.991607	0.837316	0.789612	0.88633	0.814988	0.846293	0.884128	0.83421	1.01927	0.82946	0.723439	0.755261	0.676318	0.781465	0.857401	0.746455	0.94435	0.83199
	0.99166	0.910936	0.875353	0.853909	0.903509	0.96334	0.984604	0.967587	0.822089	0.886194	0.913815	0.844134	0.674398	0.744665	0.894461	0.746306									0.969528	0.90652	0.940705	0.920407	0.937818	0.965853	0.942297	0.991213	0.847237	0.839238	0.803653	0.777454	0.795258	0.818341	0.773251	0.908742	0.831409	0.730389	0.810829	0.667148	0.719318	0.838579	0.742133	0.748417	0.866847
	0.999815	0.961405	1.05941	0.876174	0.903694	0.908939	0.974721	0.994639	0.77729	0.913522	0.884633	0.800192	0.70128	0.74087	0.874245	0.819567									0.962122	0.880306	0.965645	0.900448	0.942025	0.907627	0.92797	0.972471	0.783134	0.77028	0.819121	0.796411	0.819289	0.810789	0.784808	0.967518	0.804952	0.7435	0.820122	0.69774	0.786719	0.885783	0.806864	0.82402	0.829941
	1.00095	0.92247	1.05997	0.844558	0.919319	0.926826	0.928981	1.02965	0.78681	0.905384	0.902254	0.864297	0.655081	0.761378	0.887118	0.74849									0.952958	0.848813	0.965527	0.949811	0.969696	0.936964	0.934324	1.00114	0.843124	0.779481	0.823625	0.806888	0.822419	0.80234	0.799336	1.0148	0.771236	0.680621	0.837605	0.567524	0.735001	0.841433	0.711989	0.791996	0.817497
	0.982589	0.889556	1.11154	0.867819	0.920613	0.937653	1.00124	0.994202	0.752967	0.871037	0.900315	0.786987	0.677738	0.734351	0.851832	0.764191									0.979196	0.929293	0.982103	0.922145	0.981736	0.955232	0.954839	0.986754	0.784926	0.841334	0.805995	0.778288	0.838222	0.839801	0.785537	0.972613	0.819987	0.731084	0.779447	0.600486	0.748806	0.837092	0.780205	0.9029	0.792161
	0.933087	0.936189	0.986056	0.845523	0.912064	0.933866	0.968635	1.0979	0.801896	0.833007	0.893075	0.770251	0.637679	0.706701	0.880095	0.730627									0.972155	0.924278	0.981972	0.913886	0.962099	0.920625	0.946033	0.992428	0.815067	0.836052	0.829416	0.816556	0.836919	0.872357	0.753189	0.917965	0.811746	0.780722	0.807134	0.687579	0.759491	0.825178	0.747083	0.81902	0.795494
	0.954153	0.910589	0.9372	0.847508	0.909943	1.00356	1.05658	1.06278	0.802882	0.868129	0.887728	0.809485	0.665951	0.725515	0.867646	0.78207									0.993269	0.888459	0.985811	0.919913	0.962492	0.960207	0.906816	0.988667	0.81013	0.804095	0.808909	0.834856	0.834179	0.83743	0.742719	0.889033	0.874	0.733013	0.76737	0.651637	0.789734	0.840886	0.75191	0.821425	0.80723
	0.97711	1.00621	0.920815	0.863391	0.874203	0.931429	0.918356	0.988586	0.75497	0.894507	0.938224	0.759751	0.658168	0.731062	0.90662	0.761837									0.991978	0.887649	0.99536	0.915944	1.00759	0.956221	0.938816	1.02259	0.820247	0.787597	0.794496	0.831886	0.842557	0.841732	0.784615	0.969354	0.739721	0.701848	0.781079	0.580109	0.73964	0.805221	0.727599	0.755369	0.813151
	0.987258	0.979611	0.924152	0.851403	0.908028	0.978702	0.948449	0.929983	0.784253	0.929266	0.933686	0.82506	0.65541	0.723218	0.892998	0.73355									0.963012	0.876696	0.937111	0.892092	0.960294	0.913614	0.96359	0.987761	0.817466	0.80739	0.858378	0.810474	0.768411	0.843684	0.812981	0.941921	0.829776	0.728709	0.80375	0.579481	0.729117	0.808853	0.761228	0.781523	0.811687
	0.99461	0.983037	0.90858	0.826727	0.872678	0.966723	0.870881	0.979428	0.744596	0.903961	0.921564	0.780827	0.683644	0.71106	0.884734	0.78464									0.95929	0.877441	0.972032	0.914691	0.954298	0.989434	0.965066	0.982998	0.85559	0.837236	0.852412	0.851266	0.832977	0.815573	0.82084	0.959671	0.754552	0.699925	0.704463	0.639539	0.699642	0.796667	0.696579	0.691469	0.848316
	0.978989	1.00736	1.0649	0.85428	0.934488	1.00407	0.94851	0.950513																	0.969207	0.893879	0.960629	0.944897	0.961087	0.979456	0.895717	1.01	0.821791	0.79686	0.839135	0.79961	0.799994	0.845765	0.82065	0.983085	0.810388	0.739349	0.770293	0.712308	0.779209	0.86779	0.749995	0.841938	0.826372
	0.975603	0.914002	1.05709	0.85258	0.892998	0.986308	0.891397	1.03903																	0.965819	0.921729	0.965181	0.950211	0.962679	0.936773	0.916009	1.03869	0.825982	0.821432	0.785628	0.835347	0.823721	0.837941	0.792843	1.05508	0.832504	0.733954	0.785748	0.701367	0.750443	0.85987	0.73469	0.908458	0.813436
	0.975434	0.955115	1.01971	0.870075	0.882062	0.999854	0.914836	1.01152																	0.996055	0.9251	0.967008	0.993179	0.969785	0.950824	0.977531	1.02245	0.838356	0.851894	0.8102	0.769396	0.787161	0.869516	0.770893	0.96363									0.834774
																									0.98052	0.933612	0.971382	0.994884	0.94078	0.945723	0.970315	1.0217	0.835471	0.75486	0.883874	0.770242	0.841433	0.813493	0.799144	1.00735									0.846167
																									1.02085	0.915812	0.962027	0.987362	0.986115	1.00204	0.933032	1.02603	0.840247	0.830762	0.847337	0.800511	0.815567	0.86544	0.763388	0.926807									0.799545
																																	0.811482	0.773085	0.857777	0.823274	0.806099	0.799371	0.777747	0.965321									0.823159
																																																	0.791513
																																																	0.808665
																																																	0.834242
																																																	0.823318
																																																	0.80235
																																																	0.868444
																																																	0.79634
																																																	0.824374
																																																	0.823691
																																																	0.840922
																																																	0.837167
																																																	0.848798
[truncated: 139 more columns]

[truncated: 112 more sheets: Figure 2G, Figure 3B, Figure 3C, Figure 3D, Figure 3F, Figure 3G, Figure 3H, Figure 3I, Figure 3K, Figure 3L, Figure 4A, Figure 4B, Figure 4C, Figure 4D, Figure 4E, Figure 4F, Figure 4G, Figure 4H, Figure 4I, Figure 4J …]
